# Supplementary material for: Population structure among octocoral adults and recruits identifies scale dependent patterns of population isolation in The Bahamas
Source: PeerJ. 2015 Jun 30;3:e1019. doi: 10.7717/peerj.1019 (PMC4493681; doi:10.7717/peerj.1019)
Supplement: Supplemental Information 2 — Genotypes of the individuals used in the analyses [file peerj-03-1019-s002.xlsx]

## Sheet: Metadata
The Genotypes 7 loci worksheet has the genotypes for each individual for each locus per sampling population/year
Data are in GenAlex format
First Row:	B1	Total number of individuals
	1C	Total number of sampling locations/years
	1D-1AE	Number of individuals per sample
Second Row:	2C-2AE	Abbreviation of each sampling location. Look at Table #1 in manuscript for full name
		R indicates RECRUITS and A indicates Adults
		The year in each name corresponds to the collection year for the RECRUITS
Third Row:	3C-3P	Locus name (7 loci)
Row 4-Row 1482		Individual genotypes (codominant)
	First column (A):	Individual ID number
	Second column (B):	Sampling location/year (See names in second row)
	Colums C-P:	Allele sizes (2 codominant alleles for each locus)
		Missing data: 0

## Sheet: Genotypes 7 loci
	1480	28	58	57	49	21	25	24	55	31	15	15	21	10	43	45	92	56	24	37	134	108	100	105	64	54	65	58	43	71
			WC-A	SC-A	BS-A	BS-R-2004	BS-R-2005	BS-R-2012	MI-A	GP-A	GP-R-2004	GP-R-2005	GP-R-2009	GP-R-2012	CHSL-A	CHSL-R-2009	CHSL-R-2012	CHR-A	CHR-R-2004	CHR-R-2007	CHR-R-2009	CHR-R-2010	CHR-R-2011	CHR-R-2012	EGG-A	TOTO-A	AN-A	TR-A	HC-A	PR-A
		CA5-84	CA5-84	GA2-19	GA2-19	GA3-32	GA3-32	Ael-AG-1	Ael-AG-1	Ael-AGAT-3	Ael-AGAT-3	Ael-AGC-1	Ael-AGC-1	Ael-ATC-1	Ael-ATC-1
07-2254	WC-A-2007	159	147	196	196	137	137	190	188	174	174	131	128	160	154
07-2255	WC-A-2007	147	147	200	196	137	137	188	188	174	174	137	131	163	154
07-2256	WC-A-2007	155	147	196	196	137	137	188	188	182	182	134	125	160	160
07-2257	WC-A-2007	159	147	196	196	137	137	188	188	182	174	134	128	166	157
07-2258	WC-A-2007	147	147	196	196	137	137	190	188	182	182	134	128	157	154
07-2259	WC-A-2007	147	147	200	196	137	137	192	186	186	182	143	137	160	160
07-2260	WC-A-2007	159	147	196	196	137	137	190	186	182	174	137	134	160	157
07-2261	WC-A-2007	147	147	200	200	137	137	190	188	182	182	134	128	160	157
07-2262	WC-A-2007	147	147	196	196	137	137	188	186	174	174	137	128	160	160
07-2264	WC-A-2007	147	147	196	196	137	137	188	188	182	174	128	128	160	157
07-2265	WC-A-2007	147	147	196	196	137	137	188	188	186	174	128	128	0	0
07-2266	WC-A-2007	157	147	196	196	137	137	190	188	174	174	143	128	160	157
07-2267	WC-A-2007	161	159	196	196	137	137	188	188	182	174	134	128	172	160
07-2268	WC-A-2007	147	147	196	196	137	137	188	188	174	174	143	137	0	0
07-2269	WC-A-2007	0	0	196	196	137	137	188	188	182	174	134	134	157	157
07-2270	WC-A-2007	159	147	196	196	137	137	0	0	182	182	0	0	160	157
07-2271	WC-A-2007	159	147	196	196	137	137	190	188	174	174	143	128	166	154
07-2272	WC-A-2007	147	147	200	200	137	137	188	186	202	178	128	128	157	154
07-2273	WC-A-2007	147	147	196	196	137	137	190	188	198	174	137	134	160	160
07-2274	WC-A-2007	159	147	196	196	137	137	188	186	174	174	143	134	160	160
07-2275	WC-A-2007	147	147	200	200	137	137	188	188	190	174	134	134	172	157
07-2276	WC-A-2007	147	147	200	196	137	137	190	190	174	174	143	134	160	154
07-2277	WC-A-2007	167	147	200	196	137	137	188	188	182	174	128	128	0	0
07-2278	WC-A-2007	147	147	196	196	137	137	188	188	230	174	143	134	160	154
07-2279	WC-A-2007	159	147	196	196	137	137	188	188	174	174	143	128	163	154
07-2280	WC-A-2007	159	159	196	196	137	137	190	188	174	174	137	134	160	157
07-2281	WC-A-2007	159	147	198	198	137	137	190	188	186	178	128	125	160	157
07-2282	WC-A-2007	147	147	196	196	137	137	188	186	174	174	128	128	160	160
07-2283	WC-A-2007	147	147	196	196	137	137	0	0	186	186	134	128	166	154
07-2284	WC-A-2007	147	147	200	200	137	137	190	188	182	174	137	131	160	154
07-2285	WC-A-2007	159	147	196	196	137	137	190	188	174	174	134	131	160	160
07-2286	WC-A-2007	147	147	200	200	137	137	188	188	182	174	134	131	160	154
07-2287	WC-A-2007	169	159	208	196	137	137	188	188	174	174	134	134	160	160
07-2288	WC-A-2007	147	147	196	196	137	137	188	188	174	174	143	131	154	154
07-2290	WC-A-2007	159	147	0	0	137	137	188	188	174	174	134	134	160	154
07-2291	WC-A-2007	147	147	196	196	137	137	190	188	174	174	134	128	160	157
07-2292	WC-A-2007	155	147	200	200	137	137	190	186	222	174	143	134	160	160
07-2293	WC-A-2007	155	147	200	200	137	137	188	188	182	182	134	134	157	157
07-2294	WC-A-2007	167	147	0	0	137	137	188	188	182	174	143	134	160	154
07-2295	WC-A-2007	147	147	0	0	137	137	188	186	222	174	134	131	160	157
07-2296	WC-A-2007	167	155	200	200	137	137	188	188	0	0	131	128	160	160
07-2297	WC-A-2007	159	147	196	196	137	137	190	186	186	174	134	134	160	157
07-2298	WC-A-2007	147	147	196	196	137	137	188	188	182	174	137	134	160	154
07-2299	WC-A-2007	157	147	200	200	137	137	190	188	174	174	134	128	157	154
07-2300	WC-A-2007	147	147	196	196	137	137	188	188	222	174	137	134	169	157
07-2301	WC-A-2007	175	147	0	0	137	137	188	188	174	174	134	134	166	157
07-2302	WC-A-2007	159	147	200	200	137	137	188	188	182	174	134	134	166	163
07-2303	WC-A-2007	167	147	196	196	137	137	190	188	174	174	131	131	157	157
07-2304	WC-A-2007	163	147	200	196	137	137	188	188	182	174	131	131	154	154
07-2305	WC-A-2007	0	0	196	196	137	137	190	188	176	174	143	137	160	154
07-2306	WC-A-2007	165	147	196	196	137	137	188	188	174	174	134	128	160	154
07-2307	WC-A-2007	159	147	196	196	137	137	188	188	174	174	137	134	160	157
07-2308	WC-A-2007	165	159	196	196	137	137	188	188	186	174	134	128	163	160
07-2309	WC-A-2007	0	0	196	196	137	137	188	186	186	182	137	134	160	157
07-2310	WC-A-2007	147	147	196	196	137	137	190	190	174	174	134	128	160	157
07-2311	WC-A-2007	0	0	200	200	137	137	0	0	182	174	0	0	0	0
07-2312	WC-A-2007	165	147	196	196	137	137	188	186	182	174	140	137	157	154
07-2313	WC-A-2007	147	147	200	196	137	137	188	186	174	174	143	137	160	154
10-2011	SC-A -2010	147	147	196	196	137	137	190	188	174	174	134	131	169	163
10-2012	SC-A -2010	159	147	196	196	137	137	186	186	174	174	134	134	157	157
10-2013	SC-A -2010	159	147	196	196	137	137	188	186	186	174	134	134	157	157
10-2014	SC-A -2010	147	147	196	196	0	0	188	188	182	182	134	128	169	163
10-2016	SC-A -2010	147	147	212	196	137	137	188	188	198	174	134	128	169	157
10-2017	SC-A -2010	147	147	212	196	137	137	186	186	210	174	131	128	169	157
10-2018	SC-A -2010	147	147	196	196	0	0	192	190	210	174	134	128	157	157
10-2019	SC-A -2010	147	147	196	196	137	135	190	188	182	174	140	131	157	157
10-2020	SC-A -2010	147	147	196	196	137	137	186	186	174	174	134	134	157	157
10-2035	SC-A -2010	147	147	196	196	137	137	190	190	174	174	134	134	160	157
10-2037	SC-A -2010	163	147	196	196	0	0	188	184	174	174	140	131	160	157
10-2038	SC-A -2010	147	147	198	196	137	137	186	186	182	182	134	122	169	157
10-2040	SC-A -2010	147	147	200	196	137	137	190	188	174	174	143	134	163	157
10-2042	SC-A -2010	147	147	196	196	137	137	188	188	182	174	140	134	169	157
10-2043	SC-A -2010	147	147	196	196	137	137	0	0	174	174	134	128	166	160
10-2044	SC-A -2010	147	147	196	196	137	137	188	188	174	174	131	128	157	157
10-2045	SC-A -2010	157	147	200	196	0	0	188	188	202	174	140	134	157	157
10-2046	SC-A -2010	147	147	196	196	137	137	190	190	174	174	134	128	157	157
10-2047	SC-A -2010	147	147	196	196	137	137	188	188	174	174	134	134	157	157
10-2048	SC-A -2010	147	147	196	196	137	137	188	188	174	174	134	128	157	157
10-2049	SC-A -2010	147	147	202	196	139	139	188	188	182	174	137	134	163	157
10-2050	SC-A -2010	157	147	212	196	137	137	190	190	174	174	128	128	160	157
10-2051	SC-A -2010	147	147	196	196	137	137	192	186	198	194	134	128	169	157
10-2052	SC-A -2010	147	147	196	196	137	137	0	0	174	174	134	128	163	157
10-2053	SC-A -2010	147	147	200	198	137	137	188	184	202	174	134	134	160	157
10-2054	SC-A -2010	155	147	196	196	137	137	186	186	174	174	134	131	169	157
10-2055	SC-A -2010	157	147	212	196	139	139	190	186	174	174	134	131	169	157
10-2056	SC-A -2010	147	147	196	196	137	137	188	188	182	174	131	128	157	157
10-2057	SC-A -2010	163	147	208	196	137	137	0	0	182	182	140	128	169	157
10-2058	SC-A -2010	161	147	208	196	137	137	190	188	186	174	134	128	157	157
10-2059	SC-A -2010	147	147	208	196	0	0	188	186	202	174	140	134	157	157
10-2060	SC-A -2010	147	147	214	196	0	0	190	186	182	174	140	140	166	157
10-2061	SC-A -2010	157	147	200	196	137	137	184	184	182	174	128	128	160	157
10-2062	SC-A -2010	147	147	196	196	137	137	188	188	174	174	140	128	169	157
10-2063	SC-A -2010	167	159	196	196	137	137	186	186	186	174	140	128	157	157
10-2064	SC-A -2010	159	147	196	196	137	137	190	186	174	174	128	128	157	157
10-2065	SC-A -2010	147	147	196	196	137	137	190	188	174	174	134	128	166	157
10-2066	SC-A -2010	167	147	196	196	137	137	0	0	174	174	134	128	157	157
10-2067	SC-A -2010	147	147	204	196	137	137	190	190	186	182	134	134	169	157
10-2068	SC-A -2010	147	147	198	196	137	137	190	188	174	174	134	134	157	157
10-2069	SC-A -2010	161	159	196	196	0	0	188	188	174	174	140	134	160	160
10-2070	SC-A -2010	147	147	200	196	137	137	188	188	182	174	140	134	157	157
10-2071	SC-A -2010	147	147	208	200	137	137	186	186	182	174	134	131	169	157
10-2072	SC-A -2010	147	147	208	196	0	0	188	188	206	174	134	125	157	157
10-2073	SC-A -2010	147	147	196	196	137	137	190	188	174	174	134	131	166	157
10-2075	SC-A -2010	147	147	196	196	137	137	190	186	174	174	131	128	169	160
10-2077	SC-A -2010	147	147	208	196	137	137	188	186	174	174	134	131	157	157
10-2078	SC-A -2010	147	147	196	196	137	137	190	186	198	174	134	131	157	157
10-2079	SC-A -2010	147	147	198	196	137	137	188	186	198	174	140	137	166	157
10-2080	SC-A -2010	159	155	196	196	137	137	0	0	182	174	134	134	169	169
10-2081	SC-A -2010	161	157	196	196	137	137	0	0	214	182	134	128	160	157
10-2082	SC-A -2010	157	147	208	200	137	137	0	0	202	174	140	134	157	157
10-2083	SC-A -2010	147	147	196	196	137	137	190	188	182	174	140	131	163	157
10-2084	SC-A -2010	147	147	208	196	137	137	190	186	186	174	134	134	157	157
10-2085	SC-A -2010	161	147	208	196	137	137	190	190	174	174	134	134	157	157
10-2086	SC-A -2010	155	147	200	196	137	137	188	186	174	174	134	134	169	157
10-2087	SC-A -2010	147	147	208	196	137	137	190	188	182	174	134	134	157	157
05-0659	BS-A-2005	147	147	196	196	137	137	190	188	0	0	140	128	160	157
05-0660	BS-A-2005	147	147	196	196	137	137	188	188	186	174	134	134	169	169
05-0661	BS-A-2005	147	147	196	196	137	137	0	0	174	174	0	0	157	157
05-0662	BS-A-2005	147	147	198	196	137	137	188	188	174	174	0	0	163	157
05-0663	BS-A-2005	147	147	196	196	137	137	0	0	182	174	134	131	160	157
05-0664	BS-A-2005	147	147	196	196	139	137	0	0	174	174	140	128	163	157
05-0665	BS-A-2005	147	147	196	196	137	137	188	186	182	174	131	128	157	157
05-0666	BS-A-2005	163	159	200	196	137	137	186	186	174	174	134	134	169	157
05-0667	BS-A-2005	147	147	196	196	137	137	188	188	182	174	134	134	157	157
05-0668	BS-A-2005	165	147	202	196	137	137	186	186	174	174	137	131	163	163
05-0669	BS-A-2005	147	147	196	196	137	137	0	0	174	174	134	128	163	157
05-0670	BS-A-2005	159	147	196	196	137	137	188	188	174	174	131	125	157	157
05-0671	BS-A-2005	165	147	196	196	137	137	188	188	182	174	125	125	157	157
05-0672	BS-A-2005	147	147	196	196	137	137	190	188	174	174	128	128	157	157
05-0673	BS-A-2005	147	147	196	196	137	137	194	186	182	174	140	125	169	160
05-0675	BS-A-2005	163	147	196	196	137	137	188	186	182	174	140	131	157	157
05-0676	BS-A-2005	147	147	196	196	137	137	186	186	174	174	134	131	163	157
05-0677	BS-A-2005	147	147	196	196	137	137	192	186	174	174	134	131	157	157
05-0678	BS-A-2005	147	147	196	196	137	137	186	186	182	174	131	128	157	157
05-0679	BS-A-2005	161	147	196	196	137	137	188	188	174	174	140	128	157	157
05-0680	BS-A-2005	147	147	196	196	137	137	190	190	182	174	134	128	169	157
05-0681	BS-A-2005	147	147	196	196	137	137	188	188	182	174	134	128	169	157
05-0682	BS-A-2005	147	147	202	196	137	137	188	186	174	174	134	134	0	0
05-0683	BS-A-2005	147	147	200	196	137	137	190	186	0	0	0	0	169	157
05-0684	BS-A-2005	147	147	196	196	137	137	188	186	174	174	137	128	157	157
05-0685	BS-A-2005	147	147	200	200	137	137	186	186	182	174	134	131	157	157
05-0686	BS-A-2005	147	147	196	196	141	137	0	0	174	174	134	128	0	0
05-0687	BS-A-2005	147	147	196	196	137	137	188	186	0	0	137	134	157	157
05-0688	BS-A-2005	147	147	196	196	141	137	188	188	174	174	134	128	157	157
05-0689	BS-A-2005	147	147	196	196	137	137	186	186	174	174	140	128	166	157
05-0690	BS-A-2005	165	147	196	196	137	137	0	0	182	174	134	134	157	157
05-0691	BS-A-2005	147	147	200	196	137	137	186	186	182	182	143	134	169	169
05-0692	BS-A-2005	147	147	196	196	141	137	188	186	182	174	137	128	169	160
05-0693	BS-A-2005	147	147	196	196	137	137	0	0	186	174	137	125	157	157
05-0694	BS-A-2005	167	147	200	196	137	137	190	188	174	174	134	128	160	157
05-0695	BS-A-2005	147	147	202	196	137	137	188	186	0	0	134	128	160	157
05-0696	BS-A-2005	147	147	196	196	137	137	190	188	182	182	128	128	157	157
05-0697	BS-A-2005	163	147	196	196	137	137	188	186	222	174	134	134	157	157
05-0698	BS-A-2005	159	147	196	196	137	135	188	188	178	174	137	134	163	157
05-0699	BS-A-2005	147	147	206	198	137	135	188	186	206	174	134	134	157	157
05-0700	BS-A-2005	157	147	196	196	137	135	188	188	174	174	128	128	163	157
05-0701	BS-A-2005	147	147	196	196	137	135	192	188	182	174	140	131	169	157
05-0702	BS-A-2005	147	147	196	196	137	135	188	188	182	174	134	131	157	157
05-0703	BS-A-2005	167	147	198	198	137	135	192	186	182	174	134	125	157	157
05-0704	BS-A-2005	147	147	196	196	137	135	188	188	186	174	134	134	157	157
05-0705	BS-A-2005	147	147	202	196	137	135	188	188	222	182	140	128	157	157
05-0707	BS-A-2005	165	159	198	198	137	135	190	188	222	190	134	131	160	157
05-0708	BS-A-2005	147	147	0	0	137	135	188	188	174	174	137	128	169	157
05-0709	BS-A-2005	163	159	214	214	137	135	188	188	174	174	140	131	157	157
04-0029	BS-R-2004	147	147	196	196	137	137	186	186	174	162	137	134	160	157
04-0030	BS-R-2004	159	147	196	196	137	137	190	188	174	174	140	134	157	157
04-0031	BS-R-2004	159	147	196	196	137	137	188	186	174	174	140	134	0	0
04-0032	BS-R-2004	147	147	196	196	137	137	188	188	174	174	128	128	163	157
04-0033	BS-R-2004	147	147	198	196	137	137	188	188	174	174	0	0	157	157
04-0034	BS-R-2004	147	147	202	196	137	137	188	188	174	174	140	134	157	157
04-0039	BS-R-2004	147	147	196	196	137	137	188	186	206	174	134	134	163	157
04-0041	BS-R-2004	147	147	196	196	137	137	0	0	206	174	134	134	163	157
04-0042	BS-R-2004	147	147	196	196	137	137	0	0	174	174	134	128	157	157
04-0043	BS-R-2004	147	147	196	196	137	137	0	0	0	0	134	128	163	157
04-0044	BS-R-2004	147	147	196	196	137	137	190	190	0	0	134	131	157	157
04-0045	BS-R-2004	0	0	196	196	137	137	0	0	174	174	137	134	157	157
04-0046	BS-R-2004	147	147	200	196	137	137	188	188	182	174	137	134	157	157
04-0047	BS-R-2004	147	147	208	196	137	137	0	0	0	0	137	134	157	157
04-0048	BS-R-2004	147	147	196	196	137	137	192	188	174	174	134	131	157	157
04-0049	BS-R-2004	147	147	196	196	137	137	0	0	174	174	134	131	157	157
04-0050	BS-R-2004	147	147	196	196	137	137	188	188	202	174	134	128	169	157
04-0051	BS-R-2004	147	147	196	196	137	137	192	190	174	174	134	128	157	157
04-0052	BS-R-2004	147	147	196	196	137	137	186	186	174	174	143	131	157	157
04-0053	BS-R-2004	147	147	196	196	137	137	186	186	174	174	134	134	157	157
04-0054	BS-R-2004	165	147	196	196	137	137	186	186	174	174	134	128	157	157
09-1710	BS-R-2009	147	147	202	198	137	137	0	0	194	182	140	134	166	157
09-1714	BS-R-2009	159	147	202	196	137	137	0	0	186	182	137	134	157	157
09-1715	BS-R-2009	165	163	204	196	137	137	190	190	174	174	131	128	160	157
09-1716	BS-R-2009	147	147	196	196	137	137	186	186	174	174	134	125	166	157
09-2902	BS-R-2009	147	147	196	196	137	137	186	184	182	174	134	128	166	157
09-2903	BS-R-2009	165	147	196	196	137	137	188	186	198	174	137	128	169	160
09-2904	BS-R-2009	147	147	196	196	137	137	188	188	182	182	134	128	157	157
09-2905	BS-R-2009	147	147	200	196	137	137	188	188	182	182	134	128	157	157
09-2906	BS-R-2009	147	147	202	196	137	137	190	190	174	174	140	134	157	157
09-2907	BS-R-2009	147	147	200	196	137	137	188	188	174	174	134	131	157	157
09-2908	BS-R-2009	147	147	196	196	137	137	188	186	178	174	134	134	157	157
09-2909	BS-R-2009	147	147	196	196	137	137	188	186	182	174	128	125	169	160
09-2910	BS-R-2009	165	147	200	196	137	137	188	188	174	174	128	128	166	157
09-2911	BS-R-2009	147	147	196	196	137	137	190	190	174	174	137	131	157	157
09-2912	BS-R-2009	157	147	208	196	137	137	188	188	174	174	140	131	157	157
09-2913	BS-R-2009	165	147	196	196	137	137	186	186	174	174	140	131	160	157
09-2914	BS-R-2009	147	147	198	196	137	137	188	188	194	174	128	128	157	157
09-2915	BS-R-2009	147	147	196	194	137	137	188	188	174	174	128	128	157	157
09-2916	BS-R-2009	163	147	196	196	137	137	190	188	182	174	140	131	157	157
09-2917	BS-R-2009	147	147	196	196	137	137	190	188	174	174	131	131	157	157
09-2918	BS-R-2009	147	147	196	196	137	137	188	186	174	174	134	131	160	157
09-2919	BS-R-2009	163	147	196	196	137	137	188	184	182	174	140	128	157	157
09-2920	BS-R-2009	147	147	196	196	137	137	188	186	182	174	140	128	169	157
09-2921	BS-R-2009	147	147	196	196	0	0	190	186	174	174	134	122	169	157
09-2922	BS-R-2009	147	147	202	196	137	137	190	188	198	198	134	128	157	157
12-1613	BS-R-2012	147	147	196	196	0	0	192	188	182	174	134	128	169	157
12-1616	BS-R-2012	147	147	200	196	0	0	188	186	174	174	134	134	157	157
12-1617	BS-R-2012	147	147	196	196	0	0	0	0	186	174	134	131	163	157
12-1618	BS-R-2012	147	147	196	196	0	0	190	190	194	174	128	125	157	157
12-1619	BS-R-2012	161	147	196	196	0	0	190	186	182	174	140	140	163	157
12-1620	BS-R-2012	147	147	196	196	0	0	186	186	182	182	128	128	169	169
12-1621	BS-R-2012	147	147	200	196	0	0	188	188	174	174	134	134	157	157
12-1625	BS-R-2012	147	147	202	196	0	0	192	188	174	174	140	128	157	157
12-1626	BS-R-2012	161	147	208	200	0	0	190	190	174	174	140	134	160	157
12-1627	BS-R-2012	147	147	208	196	0	0	188	188	174	174	134	134	157	157
12-1633	BS-R-2012	147	147	206	196	0	0	192	188	186	174	131	131	157	157
12-1634	BS-R-2012	147	147	196	196	0	0	188	188	174	174	128	128	157	157
12-1642	BS-R-2012	147	147	196	196	0	0	188	186	182	182	128	128	157	157
12-2504	BS-R-2012	147	147	196	196	0	0	190	186	174	174	0	0	169	157
12-2506	BS-R-2012	165	147	200	198	0	0	186	186	174	174	140	134	157	157
12-2507	BS-R-2012	167	147	198	198	0	0	188	188	190	174	134	131	157	157
12-2508	BS-R-2012	147	147	198	198	0	0	188	188	182	182	128	128	163	157
12-2509	BS-R-2012	147	147	196	196	0	0	186	186	174	174	134	128	157	157
12-2510	BS-R-2012	173	163	196	196	0	0	188	186	174	174	125	125	169	163
12-2511	BS-R-2012	147	147	196	196	0	0	188	186	174	174	134	128	157	157
12-2512	BS-R-2012	147	147	200	196	0	0	188	188	0	0	128	128	157	157
12-2513	BS-R-2012	161	161	196	196	0	0	188	186	186	174	137	134	157	157
12-2514	BS-R-2012	161	147	196	196	0	0	188	188	182	174	137	134	157	157
12-2515	BS-R-2012	161	147	196	196	0	0	188	188	190	174	134	131	163	157
11-1440	MI-A-2011	147	147	196	196	137	137	188	188	198	174	128	128	157	151
11-1441	MI-A-2011	165	147	196	196	137	137	188	188	174	174	131	131	166	157
11-1442	MI-A-2011	147	147	196	196	137	137	188	186	174	174	134	131	166	160
11-1443	MI-A-2011	147	147	196	196	137	137	188	188	182	174	131	131	169	157
11-1444	MI-A-2011	147	147	196	196	137	137	188	188	174	174	134	125	166	166
11-1445	MI-A-2011	163	163	196	196	137	137	190	188	174	174	143	134	163	157
11-1446	MI-A-2011	147	147	196	196	137	137	190	186	222	174	143	128	169	157
11-1447	MI-A-2011	161	147	202	196	137	137	188	186	186	174	134	131	157	157
11-1448	MI-A-2011	147	147	196	196	137	137	0	0	182	174	128	125	157	157
11-1449	MI-A-2011	147	147	208	196	137	137	188	188	174	174	128	128	160	157
11-1451	MI-A-2011	161	147	196	196	137	137	0	0	174	174	134	128	157	157
11-1452	MI-A-2011	161	147	196	196	137	137	188	188	174	174	140	134	160	160
11-1453	MI-A-2011	147	147	196	196	137	137	188	188	174	174	137	131	157	157
11-1454	MI-A-2011	147	147	196	196	137	137	188	188	194	174	134	128	160	157
11-1457	MI-A-2011	147	147	198	196	137	137	188	188	174	174	134	131	163	157
11-1459	MI-A-2011	147	147	198	196	137	137	188	188	174	174	134	131	163	160
11-1460	MI-A-2011	161	147	196	196	137	137	188	188	198	174	134	125	157	157
11-1461	MI-A-2011	161	147	196	196	137	137	188	188	174	174	134	125	157	157
11-1462	MI-A-2011	147	147	196	196	137	137	188	186	174	174	134	131	160	157
11-1464	MI-A-2011	147	147	196	196	137	137	190	188	182	174	134	128	166	157
11-1465	MI-A-2011	0	0	196	196	137	137	188	186	174	174	134	134	157	157
11-1466	MI-A-2011	147	147	196	196	137	137	188	188	198	174	128	128	169	157
11-1467	MI-A-2011	163	147	196	196	137	135	186	186	174	174	134	131	160	157
11-1468	MI-A-2011	147	147	198	196	137	137	188	188	182	174	134	134	163	157
11-1470	MI-A-2011	147	147	198	198	137	137	188	186	174	174	131	122	169	157
11-1471	MI-A-2011	147	147	196	196	137	137	188	188	198	174	131	128	157	151
11-1472	MI-A-2011	147	147	196	196	137	137	0	0	174	174	134	131	160	157
11-1473	MI-A-2011	159	147	204	196	137	137	188	188	202	202	134	131	157	157
11-1474	MI-A-2011	147	147	200	196	137	137	186	186	174	174	134	128	157	157
11-1475	MI-A-2011	147	147	198	196	137	137	188	188	182	174	131	131	160	157
11-1476	MI-A-2011	147	147	198	196	137	137	190	188	202	174	137	128	163	157
11-1477	MI-A-2011	147	147	198	196	137	137	188	188	174	174	131	125	157	157
11-1478	MI-A-2011	161	147	196	196	137	137	188	186	174	174	137	134	169	157
11-1479	MI-A-2011	161	147	196	196	137	137	188	186	174	174	134	134	157	157
11-1480	MI-A-2011	147	147	196	196	137	137	188	186	186	174	134	128	163	157
11-1481	MI-A-2011	161	147	196	196	137	137	188	188	182	174	131	131	166	157
11-1484	MI-A-2011	147	147	198	198	137	137	188	186	174	174	134	131	160	157
11-1485	MI-A-2011	147	147	202	196	137	137	188	188	182	174	143	128	157	157
11-1488	MI-A-2011	147	147	198	196	137	137	188	188	174	174	134	128	157	157
11-1489	MI-A-2011	147	147	196	196	137	137	188	188	182	174	140	134	166	160
11-1490	MI-A-2011	147	147	196	196	137	137	188	188	182	182	131	128	157	157
11-1492	MI-A-2011	147	147	202	196	137	137	188	188	186	174	128	125	160	157
11-1493	MI-A-2011	147	147	196	196	137	137	188	188	186	174	134	128	157	157
11-1494	MI-A-2011	147	147	202	196	137	137	188	186	186	186	140	134	169	160
11-1495	MI-A-2011	165	147	196	196	137	137	188	188	174	174	131	128	160	157
11-1496	MI-A-2011	147	147	196	196	137	137	0	0	182	174	134	128	157	157
11-1497	MI-A-2011	159	147	196	196	137	137	188	186	174	174	134	131	0	0
11-1499	MI-A-2011	147	147	198	196	137	137	188	186	174	174	128	128	163	157
11-1501	MI-A-2011	159	147	196	196	137	137	188	186	174	174	134	134	163	160
11-1502	MI-A-2011	147	147	196	196	137	137	188	186	174	174	143	137	157	157
11-1503	MI-A-2011	147	147	196	196	137	137	190	188	182	174	134	134	157	157
11-1504	MI-A-2011	159	147	196	196	137	137	188	188	174	174	134	128	157	157
11-1506	MI-A-2011	0	0	196	196	137	137	188	188	186	174	134	128	157	157
11-1507	MI-A-2011	147	147	196	196	137	137	188	188	174	174	131	125	169	157
11-1508	MI-A-2011	0	0	204	196	137	137	190	188	174	174	134	125	169	157
04-0601	GP-A-2004	147	147	212	196	137	137	188	188	174	174	131	131	0	0
04-0602	GP-A-2004	147	147	196	196	137	137	188	188	174	174	143	134	157	157
04-0603	GP-A-2004	147	147	198	196	137	137	188	188	190	174	0	0	157	157
04-0607	GP-A-2004	147	147	196	196	137	137	188	188	174	174	134	131	166	160
04-0608	GP-A-2004	147	147	196	196	137	137	188	188	174	174	131	131	160	160
04-0609	GP-A-2004	147	147	198	196	137	137	188	188	198	194	125	125	160	157
04-0610	GP-A-2004	147	147	196	196	137	137	186	186	174	174	0	0	166	166
04-0611	GP-A-2004	165	147	198	196	137	137	188	188	174	174	131	128	172	160
04-0612	GP-A-2004	147	147	196	196	137	137	188	188	186	186	128	128	157	157
04-0613	GP-A-2004	147	147	202	202	137	137	190	190	182	174	128	128	157	157
04-0615	GP-A-2004	147	147	196	196	137	137	188	188	182	174	131	131	163	157
04-0618	GP-A-2004	147	147	200	196	137	137	0	0	174	174	134	125	163	157
04-0619	GP-A-2004	147	147	200	196	137	137	188	188	174	174	134	128	163	157
04-0620	GP-A-2004	147	147	202	196	137	137	188	188	174	174	134	125	157	157
04-0621	GP-A-2004	147	147	202	196	137	137	188	186	174	174	0	0	157	157
04-0622	GP-A-2004	147	147	210	196	137	137	188	188	0	0	0	0	163	157
04-0623	GP-A-2004	155	147	200	200	137	137	188	188	174	174	140	128	163	157
04-0625	GP-A-2004	147	147	196	196	137	137	188	186	174	174	134	128	157	157
04-0626	GP-A-2004	147	147	196	196	137	137	190	190	174	174	140	128	166	157
04-0627	GP-A-2004	147	147	196	196	137	137	188	188	174	174	131	131	157	157
04-0630	GP-A-2004	147	147	198	198	137	137	188	188	174	170	137	134	157	157
04-0633	GP-A-2004	159	147	198	196	137	137	188	188	174	174	134	134	166	163
04-0638	GP-A-2004	163	147	198	196	137	137	188	188	174	174	140	134	157	157
04-0640	GP-A-2004	147	147	198	196	137	137	188	186	174	174	134	134	157	157
04-0641	GP-A-2004	171	147	212	196	137	137	188	188	186	174	143	143	163	157
04-0642	GP-A-2004	163	147	196	196	137	137	0	0	174	174	134	128	157	157
04-0643	GP-A-2004	147	147	196	196	137	137	188	188	0	0	134	125	166	157
04-0644	GP-A-2004	147	147	196	196	137	137	188	186	182	174	134	128	163	160
04-0647	GP-A-2004	157	147	198	196	137	137	188	188	174	174	137	134	163	157
04-0648	GP-A-2004	147	147	198	196	137	137	188	186	182	174	0	0	0	0
04-0652	GP-A-2004	165	147	198	194	137	137	188	188	174	174	128	128	163	160
04-0001	GP-R-2004	147	147	198	196	137	137	190	188	174	174	143	128	166	157
04-0002	GP-R-2004	159	147	196	196	137	137	0	0	186	186	134	131	163	157
04-0003	GP-R-2004	147	147	196	196	137	137	188	188	182	174	137	128	163	163
04-0004	GP-R-2004	147	147	198	196	137	137	188	188	178	174	134	125	160	157
04-0005	GP-R-2004	163	147	198	196	137	137	0	0	0	0	143	125	166	157
04-0007	GP-R-2004	147	147	198	198	137	137	188	188	174	174	134	131	157	157
04-0009	GP-R-2004	147	147	198	196	137	137	188	188	182	174	131	128	157	157
04-0028	GP-R-2004	147	147	198	196	137	137	188	186	198	174	125	125	157	157
04-0037	GP-R-2004	147	147	196	196	137	137	188	186	174	174	134	128	163	160
04-0077	GP-R-2004	159	147	196	196	137	137	188	188	174	174	128	128	157	157
04-0081	GP-R-2004	159	147	196	196	137	137	188	186	174	174	134	128	0	0
04-0662	GP-R-2004	155	147	196	196	137	137	0	0	0	0	143	134	163	157
04-0672	GP-R-2004	147	147	196	196	137	137	188	188	174	174	0	0	163	157
04-0673	GP-R-2004	159	147	196	196	137	137	190	190	0	0	134	134	163	157
04-0677	GP-R-2004	147	147	198	196	137	137	188	188	190	174	137	134	163	157
05-0002	GP-R-2005	147	147	198	196	137	137	188	188	190	174	137	134	163	157
05-0003	GP-R-2005	163	147	196	196	137	137	188	188	182	174	134	131	160	160
05-0004	GP-R-2005	147	147	202	198	137	137	188	188	174	174	134	134	0	0
05-0005	GP-R-2005	147	147	202	202	137	137	188	188	174	174	134	134	166	157
05-0006	GP-R-2005	163	147	198	196	137	137	188	188	174	174	134	128	157	157
05-0011	GP-R-2005	147	147	196	196	137	137	188	188	174	174	134	134	157	157
05-0012	GP-R-2005	147	147	196	196	137	137	188	188	0	0	134	128	166	157
05-0014	GP-R-2005	147	147	196	196	137	137	190	188	186	174	134	134	160	157
05-0017	GP-R-2005	147	147	196	196	137	137	188	188	174	174	134	134	157	157
05-0019	GP-R-2005	147	147	198	196	137	137	188	188	178	178	134	134	0	0
05-0021	GP-R-2005	147	147	198	196	137	137	186	186	174	162	143	134	163	163
05-0023	GP-R-2005	163	147	196	196	137	137	190	190	174	174	140	134	157	157
05-0028	GP-R-2005	147	147	202	198	137	137	0	0	174	174	134	125	160	154
05-0030	GP-R-2005	147	147	202	196	137	137	188	188	182	182	140	125	154	154
05-0031	GP-R-2005	147	147	196	196	137	137	0	0	178	174	125	125	157	157
09-0596	GP-R-2009	155	147	198	196	137	137	188	188	194	182	143	128	157	157
09-0598	GP-R-2009	167	147	198	198	137	137	188	186	0	0	134	131	157	157
09-0604	GP-R-2009	147	147	196	196	137	137	188	188	174	174	140	134	157	157
09-0606	GP-R-2009	163	147	202	196	137	137	188	188	182	174	134	128	157	157
09-0611	GP-R-2009	147	147	196	196	137	137	190	188	174	174	134	125	163	157
09-1717	GP-R-2009	147	147	196	196	137	137	188	186	174	174	134	134	163	157
09-1718	GP-R-2009	147	147	212	196	137	137	188	188	186	174	134	134	163	157
09-1724	GP-R-2009	163	147	198	196	137	137	188	188	174	174	128	128	157	157
09-1738	GP-R-2009	147	147	196	196	137	137	188	188	0	0	131	131	163	163
09-1739	GP-R-2009	147	147	196	196	137	137	190	188	0	0	134	134	166	160
09-1741	GP-R-2009	163	147	196	196	137	137	188	188	174	174	128	128	157	157
09-1743	GP-R-2009	147	147	198	196	137	137	186	186	174	174	134	125	163	163
09-1745	GP-R-2009	147	147	196	196	137	135	188	188	186	174	128	128	157	157
09-1748	GP-R-2009	147	147	198	196	137	137	186	186	174	174	134	134	163	157
09-1751	GP-R-2009	147	147	212	196	137	137	188	188	174	174	134	134	157	157
09-1753	GP-R-2009	147	147	196	196	137	137	190	188	186	174	134	128	157	157
09-1757	GP-R-2009	147	147	196	196	137	137	188	188	174	174	134	125	166	157
09-1758	GP-R-2009	147	147	198	196	137	137	190	190	182	174	131	131	157	157
09-1759	GP-R-2009	147	147	198	196	137	137	190	190	174	174	131	131	157	157
09-1760	GP-R-2009	163	163	196	196	137	137	188	188	174	174	134	128	157	157
09-1761	GP-R-2009	147	147	196	196	137	137	188	188	174	174	134	131	166	163
12-0001	GP-R-2012	147	147	202	198	0	0	190	186	174	174	134	134	160	157
12-0002	GP-R-2012	147	147	196	196	0	0	188	188	174	174	137	134	157	157
12-0003	GP-R-2012	165	147	196	196	0	0	188	188	174	174	125	125	163	157
12-0008	GP-R-2012	147	147	196	196	0	0	188	188	174	174	134	125	157	157
12-1705	GP-R-2012	147	147	202	196	0	0	188	186	206	174	131	128	163	157
12-1706	GP-R-2012	147	147	196	196	0	0	190	188	182	174	134	134	157	157
12-1707	GP-R-2012	169	147	196	196	0	0	188	188	174	174	128	128	157	157
12-1709	GP-R-2012	177	147	196	196	0	0	188	188	174	174	131	125	160	157
12-1710	GP-R-2012	165	147	198	196	0	0	188	188	174	174	128	128	157	157
12-1714	GP-R-2012	147	147	202	198	0	0	190	188	174	174	140	128	160	157
04-0751	CHSL-A-2004	147	147	196	196	135	135	190	186	182	182	134	134	163	157
04-0752	CHSL-A-2004	165	147	198	198	137	137	190	190	186	174	134	128	157	157
04-0753	CHSL-A-2004	147	147	0	0	137	137	190	190	0	0	131	131	0	0
04-0754	CHSL-A-2004	147	147	198	196	137	137	188	188	174	174	134	125	163	157
04-0755	CHSL-A-2004	147	147	198	196	137	137	186	186	208	174	137	137	163	157
04-0756	CHSL-A-2004	147	147	196	196	137	137	188	186	186	182	143	134	160	157
04-0757	CHSL-A-2004	147	147	196	196	137	137	0	0	0	0	134	131	0	0
04-0758	CHSL-A-2004	147	147	202	198	137	137	188	188	194	174	143	134	163	157
04-0759	CHSL-A-2004	147	147	202	196	137	137	188	188	174	174	134	128	0	0
04-0760	CHSL-A-2004	147	147	202	196	137	137	0	0	0	0	0	0	0	0
04-0761	CHSL-A-2004	147	147	196	196	137	137	186	186	174	174	134	134	157	157
04-0762	CHSL-A-2004	147	147	196	196	137	137	188	188	174	174	134	128	163	157
04-0763	CHSL-A-2004	147	147	196	196	137	137	188	188	174	174	143	134	163	157
04-0764	CHSL-A-2004	163	147	196	196	137	137	188	188	174	174	140	128	157	157
04-0765	CHSL-A-2004	163	147	196	196	137	137	190	190	182	174	140	134	157	157
04-0766	CHSL-A-2004	147	147	196	196	137	137	188	188	182	174	137	134	157	157
04-0767	CHSL-A-2004	147	147	0	0	137	137	186	186	0	0	128	128	157	157
04-0768	CHSL-A-2004	147	147	198	198	137	137	188	186	0	0	131	128	0	0
04-0771	CHSL-A-2004	163	147	196	196	137	137	188	186	174	174	140	134	160	157
04-0772	CHSL-A-2004	147	147	196	196	137	137	188	186	174	174	0	0	157	157
04-0773	CHSL-A-2004	147	147	196	196	137	137	188	186	174	174	143	134	157	157
04-0774	CHSL-A-2004	0	0	0	0	137	137	186	186	174	174	131	128	166	157
04-0775	CHSL-A-2004	0	0	0	0	137	137	186	186	174	174	0	0	166	157
04-0780	CHSL-A-2004	0	0	198	198	137	137	188	186	194	174	134	128	157	157
04-0785	CHSL-A-2004	0	0	0	0	137	137	186	186	174	174	128	128	157	157
04-0786	CHSL-A-2004	147	147	198	196	137	137	188	188	182	174	128	128	163	157
04-0787	CHSL-A-2004	147	147	196	196	137	137	188	188	182	174	134	134	157	157
04-0789	CHSL-A-2004	165	147	202	196	137	137	188	186	182	174	140	128	157	157
04-0790	CHSL-A-2004	0	0	198	196	137	137	188	186	174	174	128	128	157	157
04-0791	CHSL-A-2004	0	0	196	196	137	137	0	0	182	174	128	128	166	157
04-0793	CHSL-A-2004	147	147	202	196	137	137	188	188	186	174	128	128	157	157
04-0794	CHSL-A-2004	0	0	202	196	137	137	188	188	174	174	128	128	157	157
04-0795	CHSL-A-2004	0	0	196	196	0	0	190	190	0	0	128	128	163	163
04-0799	CHSL-A-2004	0	0	0	0	137	137	188	188	186	174	134	134	163	157
04-0800	CHSL-A-2004	147	147	196	196	137	137	188	188	190	174	143	134	163	163
04-0802	CHSL-A-2004	147	147	196	196	137	137	188	186	194	174	134	125	160	160
04-0803	CHSL-A-2004	147	147	202	196	137	137	190	188	174	174	134	131	163	157
04-0804	CHSL-A-2004	147	147	198	196	137	137	188	188	182	174	134	128	163	157
04-0805	CHSL-A-2004	147	147	196	196	137	137	188	188	174	174	134	128	166	160
04-0806	CHSL-A-2004	163	163	0	0	137	137	188	188	174	174	134	134	157	157
04-0808	CHSL-A-2004	147	147	198	196	137	137	0	0	174	174	131	131	166	160
04-0809	CHSL-A-2004	147	147	198	196	137	137	188	188	174	174	134	125	157	157
04-0810	CHSL-A-2004	147	147	198	196	137	137	0	0	0	0	134	128	160	160
09-0675	CHSL-R-2009	0	0	198	196	0	0	188	188	174	174	0	0	163	157
09-0683	CHSL-R-2009	0	0	202	196	137	137	188	188	174	174	137	134	157	157
09-1181	CHSL-R-2009	147	147	196	196	137	137	188	182	182	174	134	131	157	157
09-1540	CHSL-R-2009	147	147	202	196	137	137	188	186	174	174	134	134	157	157
09-1541	CHSL-R-2009	147	147	196	196	137	137	186	186	174	174	140	131	163	157
09-1542	CHSL-R-2009	157	147	196	196	137	137	188	186	182	174	140	140	163	157
09-1544	CHSL-R-2009	157	147	198	196	137	137	188	188	182	174	140	140	157	157
09-1554	CHSL-R-2009	147	147	198	198	137	137	190	188	174	174	134	134	157	157
09-1561	CHSL-R-2009	147	147	198	198	137	137	188	186	174	174	134	134	157	157
09-1564	CHSL-R-2009	147	147	202	198	137	137	188	188	178	174	134	128	163	157
09-1575	CHSL-R-2009	147	147	198	198	137	137	188	188	174	174	134	125	163	157
09-1595	CHSL-R-2009	147	147	198	198	137	137	188	188	182	174	134	134	157	157
09-1597	CHSL-R-2009	161	147	206	198	137	137	188	188	190	174	143	131	160	157
09-1600	CHSL-R-2009	147	147	198	196	137	137	188	188	174	174	143	128	163	157
09-1603	CHSL-R-2009	147	147	198	196	137	137	188	188	182	174	131	131	163	160
09-1608	CHSL-R-2009	147	147	202	196	137	137	186	186	174	174	134	134	163	157
09-1858	CHSL-R-2009	147	147	198	198	137	137	190	188	174	174	134	131	157	157
09-2281	CHSL-R-2009	147	147	198	198	137	137	188	188	190	174	143	134	157	157
09-2282	CHSL-R-2009	159	147	202	196	0	0	190	188	182	174	134	134	160	157
09-2416	CHSL-R-2009	163	147	196	194	0	0	188	188	174	174	143	134	157	157
09-2417	CHSL-R-2009	147	147	196	196	137	137	188	188	174	174	134	125	157	157
09-2419	CHSL-R-2009	167	163	196	196	137	137	190	188	186	174	134	134	160	157
09-2667	CHSL-R-2009	147	147	196	196	0	0	190	188	174	174	143	125	163	157
09-2668	CHSL-R-2009	147	147	196	196	137	137	188	188	174	174	140	134	163	157
09-2670	CHSL-R-2009	147	147	198	198	137	137	186	186	174	174	140	134	157	157
09-2674	CHSL-R-2009	147	147	202	196	137	137	188	188	174	174	134	131	157	157
09-2675	CHSL-R-2009	163	147	196	196	137	137	186	186	202	174	131	125	169	169
09-2676	CHSL-R-2009	159	147	198	198	137	137	190	188	194	174	134	125	160	160
09-2678	CHSL-R-2009	147	147	196	196	137	137	0	0	174	174	134	134	157	157
09-2680	CHSL-R-2009	147	147	196	196	137	137	188	188	174	174	134	134	166	157
09-2685	CHSL-R-2009	147	147	196	196	137	137	0	0	174	174	143	134	157	157
09-2686	CHSL-R-2009	147	147	198	198	137	137	186	186	174	174	140	131	157	157
09-2688	CHSL-R-2009	147	147	196	196	137	137	192	192	174	174	137	125	166	157
09-2689	CHSL-R-2009	167	147	196	196	137	137	188	188	174	174	134	134	166	157
09-2697	CHSL-R-2009	147	147	198	196	137	137	190	186	174	174	143	134	157	157
09-2698	CHSL-R-2009	147	147	196	196	0	0	190	188	186	174	134	128	163	160
09-2699	CHSL-R-2009	147	147	196	196	137	137	188	188	174	174	134	125	163	163
09-2700	CHSL-R-2009	163	163	196	196	0	0	0	0	174	174	140	134	163	157
09-2702	CHSL-R-2009	175	147	196	196	137	137	186	186	174	174	134	134	163	157
09-2703	CHSL-R-2009	147	147	198	196	137	137	188	188	174	174	128	128	157	157
09-2709	CHSL-R-2009	147	147	198	198	137	137	188	186	174	174	131	131	157	157
09-2710	CHSL-R-2009	147	147	196	196	137	137	188	186	174	174	134	128	157	157
09-2711	CHSL-R-2009	147	147	196	196	137	137	190	188	174	174	134	128	166	157
09-2713	CHSL-R-2009	155	147	198	198	137	137	188	186	174	174	134	134	157	157
09-2715	CHSL-R-2009	155	147	196	196	137	137	188	186	174	174	131	128	160	157
12-0037	CHSL-R-2012	147	147	204	202	0	0	188	188	174	174	128	125	166	160
12-0038	CHSL-R-2012	163	155	198	198	0	0	190	188	174	174	134	134	163	157
12-0040	CHSL-R-2012	147	147	196	196	0	0	188	188	174	174	143	134	157	157
12-0041	CHSL-R-2012	169	147	198	196	0	0	188	188	190	186	134	134	0	0
12-0045	CHSL-R-2012	147	147	202	196	0	0	190	188	174	174	134	134	163	157
12-0046	CHSL-R-2012	169	147	198	198	0	0	192	188	174	174	140	134	163	157
12-0049	CHSL-R-2012	155	147	204	204	0	0	190	186	190	190	134	128	163	157
12-0050	CHSL-R-2012	147	147	198	198	0	0	188	188	174	174	134	125	163	157
12-0052	CHSL-R-2012	147	147	198	198	0	0	188	188	174	174	134	128	166	166
12-0054	CHSL-R-2012	147	147	198	198	0	0	190	188	174	174	134	134	166	157
12-0058	CHSL-R-2012	147	147	200	196	0	0	190	188	174	174	134	134	157	157
12-0059	CHSL-R-2012	147	147	202	198	0	0	188	186	174	174	128	128	163	163
12-0129	CHSL-R-2012	155	155	198	198	0	0	186	186	182	174	134	125	157	157
12-0175	CHSL-R-2012	163	147	198	196	0	0	190	188	174	174	134	134	157	157
12-0176	CHSL-R-2012	163	147	196	196	0	0	188	188	210	174	134	125	157	157
12-0253	CHSL-R-2012	165	147	196	196	0	0	188	186	174	174	149	140	163	157
12-0254	CHSL-R-2012	147	147	204	196	0	0	188	186	174	174	134	125	166	157
12-0312	CHSL-R-2012	147	147	198	196	0	0	186	186	174	174	134	125	163	157
12-0368	CHSL-R-2012	147	147	196	196	0	0	188	188	178	174	134	128	163	160
12-0523	CHSL-R-2012	147	147	196	196	0	0	188	188	174	174	134	125	157	157
12-0528	CHSL-R-2012	147	147	196	196	0	0	0	0	182	174	134	134	157	157
12-0530	CHSL-R-2012	163	147	198	198	0	0	188	188	174	174	143	134	166	157
12-0532	CHSL-R-2012	147	147	198	198	0	0	188	188	174	174	134	134	157	157
12-0533	CHSL-R-2012	147	147	204	196	0	0	188	186	174	174	134	125	157	157
12-0534	CHSL-R-2012	147	147	198	198	0	0	188	188	174	174	140	134	157	157
12-0535	CHSL-R-2012	165	165	196	196	0	0	186	186	174	174	134	131	166	157
12-0537	CHSL-R-2012	147	147	196	196	0	0	192	188	174	174	143	125	163	157
12-0545	CHSL-R-2012	147	147	202	196	0	0	190	188	190	182	134	125	157	157
12-1727	CHSL-R-2012	165	147	202	196	0	0	188	186	178	174	128	128	163	157
12-1729	CHSL-R-2012	159	147	196	196	0	0	188	186	186	174	140	128	163	157
12-1733	CHSL-R-2012	147	147	198	196	0	0	188	186	174	174	140	125	163	157
12-1734	CHSL-R-2012	167	147	200	196	0	0	188	186	174	174	134	128	163	157
12-1736	CHSL-R-2012	147	147	200	196	0	0	188	188	174	174	134	125	157	157
12-1737	CHSL-R-2012	147	147	196	196	0	0	188	188	174	174	134	128	160	157
12-1738	CHSL-R-2012	163	147	196	196	0	0	188	186	174	174	134	134	160	160
12-1739	CHSL-R-2012	169	147	196	196	0	0	188	188	174	174	134	134	166	163
12-1747	CHSL-R-2012	147	147	196	196	0	0	188	188	186	174	134	134	157	157
12-1748	CHSL-R-2012	161	147	198	198	0	0	186	186	174	174	134	134	157	157
12-1782	CHSL-R-2012	155	147	198	198	0	0	186	186	174	174	134	134	163	157
12-1783	CHSL-R-2012	163	147	198	198	0	0	188	188	186	174	134	134	163	163
12-1784	CHSL-R-2012	147	147	196	196	0	0	188	188	186	174	134	131	160	157
12-1785	CHSL-R-2012	147	147	196	196	0	0	188	188	174	174	134	134	166	157
12-1788	CHSL-R-2012	163	147	198	198	0	0	188	188	182	174	134	134	163	163
12-1789	CHSL-R-2012	163	147	196	196	0	0	188	188	186	174	143	134	163	157
12-1790	CHSL-R-2012	163	147	198	198	0	0	190	186	186	174	137	134	163	163
12-1795	CHSL-R-2012	163	147	196	196	0	0	190	188	174	174	134	128	157	157
12-2066	CHSL-R-2012	147	147	198	198	0	0	188	186	174	174	143	125	163	157
12-2067	CHSL-R-2012	147	147	198	198	0	0	0	0	174	174	140	140	157	157
12-2142	CHSL-R-2012	147	147	198	196	0	0	0	0	174	174	134	134	166	163
12-2145	CHSL-R-2012	147	147	198	196	0	0	0	0	174	174	134	134	166	163
12-2146	CHSL-R-2012	147	147	198	196	0	0	0	0	174	174	134	134	166	163
12-2191	CHSL-R-2012	147	147	196	196	0	0	186	186	174	174	134	131	157	157
12-2192	CHSL-R-2012	147	147	196	196	0	0	190	186	174	174	134	131	157	157
12-2194	CHSL-R-2012	165	147	196	196	0	0	188	188	174	174	137	128	163	163
12-2195	CHSL-R-2012	163	161	198	198	0	0	188	188	206	186	128	128	157	157
12-2196	CHSL-R-2012	163	147	196	196	0	0	186	186	174	174	134	131	163	157
12-2197	CHSL-R-2012	147	147	204	198	0	0	188	188	174	174	125	125	160	160
12-2200	CHSL-R-2012	147	147	198	196	0	0	188	186	0	0	143	134	163	157
12-2201	CHSL-R-2012	147	147	196	196	0	0	188	188	174	174	137	134	160	157
12-2204	CHSL-R-2012	147	147	198	196	0	0	186	184	174	174	134	125	157	157
12-2205	CHSL-R-2012	147	147	196	196	0	0	188	188	174	174	125	125	157	157
12-2208	CHSL-R-2012	147	147	196	196	0	0	190	186	182	174	140	125	166	157
12-2209	CHSL-R-2012	147	147	196	196	0	0	0	0	174	174	140	134	157	157
12-2210	CHSL-R-2012	147	147	196	196	0	0	188	188	174	174	134	134	157	157
12-2214	CHSL-R-2012	147	147	196	196	0	0	188	186	174	174	134	134	166	157
12-2215	CHSL-R-2012	147	147	198	196	0	0	188	188	174	174	140	140	163	157
12-2216	CHSL-R-2012	147	147	196	196	0	0	188	188	174	174	134	128	163	157
12-2217	CHSL-R-2012	165	147	198	196	0	0	188	188	174	174	134	131	163	157
12-2219	CHSL-R-2012	149	147	196	196	0	0	186	186	182	174	134	131	163	160
12-2220	CHSL-R-2012	147	147	196	196	0	0	188	188	174	174	143	128	163	163
12-2224	CHSL-R-2012	147	147	198	196	0	0	192	188	174	174	140	134	163	163
12-2225	CHSL-R-2012	147	147	196	196	0	0	188	188	182	174	131	125	160	157
12-2226	CHSL-R-2012	171	147	202	196	0	0	188	186	182	174	134	131	163	157
12-2227	CHSL-R-2012	163	147	198	198	0	0	188	188	174	174	128	128	157	157
12-2228	CHSL-R-2012	155	147	198	196	0	0	188	186	182	174	131	131	160	157
12-2229	CHSL-R-2012	147	147	196	196	0	0	188	186	174	174	140	134	157	157
12-2230	CHSL-R-2012	147	147	198	196	0	0	190	188	174	174	134	134	157	157
12-2232	CHSL-R-2012	147	147	196	196	0	0	188	188	174	174	143	134	157	157
12-2235	CHSL-R-2012	149	147	196	196	0	0	190	186	174	174	140	128	163	157
12-2236	CHSL-R-2012	147	147	196	196	0	0	188	186	206	174	134	128	157	157
12-2239	CHSL-R-2012	147	147	196	196	0	0	188	188	174	174	143	128	157	157
12-2241	CHSL-R-2012	147	147	196	196	0	0	186	186	174	174	128	125	163	157
12-2242	CHSL-R-2012	147	147	198	198	0	0	188	188	186	174	140	140	163	157
12-2245	CHSL-R-2012	147	147	196	196	0	0	190	188	186	174	137	128	157	157
12-2246	CHSL-R-2012	163	147	196	196	0	0	188	186	174	174	143	143	163	157
12-2247	CHSL-R-2012	147	147	196	196	0	0	188	188	174	174	137	134	157	157
12-2248	CHSL-R-2012	147	147	198	198	0	0	188	186	174	174	134	134	157	157
12-2249	CHSL-R-2012	147	147	202	196	0	0	186	186	174	174	143	143	163	157
12-2251	CHSL-R-2012	147	147	196	196	0	0	188	188	174	174	134	134	166	157
12-2409	CHSL-R-2012	147	147	196	196	0	0	188	188	174	174	128	128	0	0
12-2412	CHSL-R-2012	147	147	198	198	0	0	192	186	182	174	128	128	166	157
12-2491	CHSL-R-2012	147	147	196	196	0	0	188	188	174	174	134	125	157	157
04-0693	CHR-A-2004	147	147	198	196	137	137	188	188	174	174	143	140	157	157
04-0694	CHR-A-2004	165	147	200	196	137	137	188	188	186	174	134	134	157	157
04-0695	CHR-A-2004	163	147	196	196	137	137	188	186	174	174	134	134	160	157
04-0696	CHR-A-2004	147	147	196	196	137	137	190	188	174	174	134	128	163	157
04-0697	CHR-A-2004	147	147	200	196	137	137	188	186	174	174	134	134	157	157
04-0698	CHR-A-2004	147	147	198	196	137	137	188	186	190	182	140	128	163	157
04-0699	CHR-A-2004	171	165	198	196	137	137	188	186	190	174	140	128	169	157
04-0700	CHR-A-2004	147	147	202	196	137	137	190	188	186	174	134	134	157	157
04-0701	CHR-A-2004	147	147	196	196	137	137	188	188	174	174	134	125	166	157
04-0702	CHR-A-2004	147	147	196	196	137	137	186	186	174	174	140	134	163	157
04-0703	CHR-A-2004	147	147	198	196	137	137	188	188	174	174	140	128	160	157
04-0704	CHR-A-2004	147	147	198	198	137	137	188	188	186	174	134	128	160	157
04-0705	CHR-A-2004	165	147	196	196	137	137	190	186	182	174	134	125	160	157
04-0706	CHR-A-2004	149	147	198	196	137	137	188	186	174	174	134	134	157	157
04-0707	CHR-A-2004	147	147	198	196	137	137	188	186	182	174	134	128	157	157
04-0708	CHR-A-2004	147	147	196	196	137	137	186	186	182	174	134	125	163	157
04-0709	CHR-A-2004	147	147	196	196	137	137	192	188	174	174	143	134	157	157
04-0710	CHR-A-2004	147	147	198	198	137	137	190	186	186	174	137	134	163	157
04-0711	CHR-A-2004	147	147	196	196	137	137	186	186	190	186	134	131	163	157
04-0712	CHR-A-2004	147	147	200	196	137	137	188	188	174	174	134	125	163	157
04-0713	CHR-A-2004	147	147	196	196	137	137	0	0	186	182	143	134	163	157
04-0714	CHR-A-2004	147	147	196	196	137	137	190	188	182	174	134	128	163	157
04-0715	CHR-A-2004	147	147	196	196	137	137	190	188	182	174	140	128	157	157
04-0716	CHR-A-2004	163	147	198	196	137	137	190	186	222	174	134	128	160	157
04-0717	CHR-A-2004	147	147	196	196	137	137	188	188	174	174	134	125	163	157
04-0718	CHR-A-2004	147	147	196	196	137	137	188	186	174	174	140	134	166	157
04-0719	CHR-A-2004	147	147	198	196	137	137	188	188	174	174	143	128	163	157
04-0720	CHR-A-2004	147	147	198	196	137	137	188	188	174	174	140	128	157	157
04-0721	CHR-A-2004	167	147	196	196	137	137	186	186	182	174	134	128	157	157
04-0722	CHR-A-2004	147	147	196	196	137	137	188	188	174	174	125	125	157	157
04-0723	CHR-A-2004	165	147	196	196	137	137	188	188	182	174	134	128	163	157
04-0724	CHR-A-2004	147	147	196	196	137	137	188	186	174	174	134	134	157	157
04-0725	CHR-A-2004	147	147	198	198	137	137	186	186	182	174	134	134	166	157
04-0726	CHR-A-2004	147	147	196	196	137	137	190	186	182	174	134	134	166	160
04-0727	CHR-A-2004	147	147	198	198	137	137	188	188	182	174	131	128	163	157
04-0728	CHR-A-2004	147	147	196	196	137	137	188	186	174	174	134	128	157	157
04-0729	CHR-A-2004	163	147	196	196	137	137	188	188	182	174	143	131	157	157
04-0730	CHR-A-2004	171	147	198	198	137	137	188	188	182	174	140	128	166	157
04-0731	CHR-A-2004	147	147	196	196	137	137	190	188	174	174	134	125	163	157
04-0732	CHR-A-2004	147	147	202	196	137	137	188	188	182	174	140	134	166	157
04-0733	CHR-A-2004	147	147	198	196	137	137	188	186	174	174	131	125	157	157
04-0734	CHR-A-2004	147	147	196	196	137	137	190	188	174	174	140	134	0	0
04-0735	CHR-A-2004	163	147	196	196	137	137	188	188	174	174	134	125	166	157
04-0736	CHR-A-2004	159	147	198	198	137	137	188	188	174	174	143	125	157	157
04-0737	CHR-A-2004	147	147	196	196	137	137	188	188	182	174	128	125	163	157
04-0738	CHR-A-2004	147	147	198	198	137	137	188	188	174	174	134	134	157	157
04-0739	CHR-A-2004	147	147	198	198	137	137	188	188	174	174	140	128	163	157
04-0740	CHR-A-2004	147	147	198	196	137	137	188	186	174	174	140	128	163	157
04-0741	CHR-A-2004	147	147	196	196	137	137	188	188	174	174	134	134	157	157
04-0742	CHR-A-2004	147	147	196	196	137	137	186	186	174	174	134	134	157	157
04-0743	CHR-A-2004	171	147	198	196	137	137	188	188	174	174	134	134	163	157
04-0744	CHR-A-2004	147	147	198	196	137	137	188	188	186	174	134	134	163	157
04-0745	CHR-A-2004	147	147	196	196	137	137	188	188	174	174	140	134	163	163
04-0746	CHR-A-2004	147	147	196	196	137	137	188	186	174	174	140	128	160	160
04-0747	CHR-A-2004	161	147	198	198	137	137	186	186	178	174	134	131	163	157
04-0748	CHR-A-2004	147	147	196	196	137	137	190	188	174	174	143	131	163	157
04-0314	CHR-R-2004	0	0	196	196	133	133	0	0	182	178	140	134	157	157
04-0324	CHR-R-2004	147	147	196	196	137	137	188	188	174	174	131	131	157	157
04-0336	CHR-R-2004	163	147	198	198	137	137	186	186	174	174	134	134	163	157
04-0338	CHR-R-2004	163	147	202	196	137	137	190	186	182	182	143	134	157	157
04-0340	CHR-R-2004	161	147	198	196	137	137	190	188	182	174	134	131	157	157
04-0344	CHR-R-2004	155	147	196	196	137	137	186	186	182	174	134	125	163	157
04-0379	CHR-R-2004	147	147	196	196	137	137	188	186	174	174	143	134	160	157
04-0387	CHR-R-2004	147	147	196	196	137	137	0	0	174	174	0	0	163	157
04-0398	CHR-R-2004	163	147	200	196	137	137	188	186	178	174	0	0	157	157
04-0406	CHR-R-2004	147	147	198	196	137	137	0	0	174	174	0	0	160	157
04-0407	CHR-R-2004	147	147	202	196	137	137	0	0	202	174	0	0	157	157
04-0408	CHR-R-2004	163	147	196	196	137	137	188	186	194	174	0	0	163	157
04-0417	CHR-R-2004	147	147	202	198	137	137	186	186	174	174	134	125	163	157
04-0421	CHR-R-2004	147	147	202	196	141	137	188	186	174	174	0	0	163	157
04-0425	CHR-R-2004	165	147	204	200	137	137	190	186	206	174	0	0	163	157
04-0446	CHR-R-2004	167	167	204	202	137	137	188	188	174	174	131	128	157	157
04-0448	CHR-R-2004	147	147	196	196	137	137	188	188	174	174	134	125	169	157
04-0449	CHR-R-2004	147	147	202	198	137	137	186	186	186	174	134	128	157	157
04-0453	CHR-R-2004	147	147	196	196	137	137	188	186	186	174	0	0	157	157
04-0687	CHR-R-2004	159	147	196	196	137	137	188	188	174	174	134	134	0	0
04-0688	CHR-R-2004	147	147	196	196	137	137	188	186	202	174	134	125	163	157
04-0689	CHR-R-2004	147	147	196	196	137	137	0	0	174	174	128	125	157	157
04-0691	CHR-R-2004	147	147	196	196	137	137	0	0	186	182	128	128	160	157
04-0692	CHR-R-2004	147	147	196	196	137	137	188	188	174	174	131	128	163	157
07-1702	CHR-R-2007	147	147	198	196	137	137	188	186	174	174	140	131	163	157
07-1718	CHR-R-2007	147	147	198	196	137	137	188	188	182	174	125	125	163	163
07-1729	CHR-R-2007	147	147	198	196	137	137	186	186	198	174	134	134	157	157
07-1747	CHR-R-2007	165	147	198	196	137	137	188	186	198	186	137	134	157	157
07-1760	CHR-R-2007	147	147	196	196	137	137	0	0	0	0	134	134	0	0
07-1765	CHR-R-2007	163	147	198	196	137	137	188	188	182	174	134	134	157	157
07-1766	CHR-R-2007	147	147	198	196	137	137	188	186	174	174	125	125	160	157
07-1767	CHR-R-2007	0	0	202	196	137	137	188	188	182	174	0	0	157	157
07-1771	CHR-R-2007	161	147	202	196	137	137	188	188	174	174	128	125	166	157
07-1773	CHR-R-2007	163	147	196	196	137	137	186	186	174	174	131	128	163	157
07-1775	CHR-R-2007	147	147	196	196	137	137	190	190	174	174	134	134	157	157
07-1793	CHR-R-2007	147	147	198	196	137	137	190	186	174	174	134	125	166	157
07-1795	CHR-R-2007	0	0	202	196	137	137	0	0	0	0	143	128	157	157
07-1861	CHR-R-2007	147	147	196	196	137	137	188	188	0	0	134	128	166	157
07-1862	CHR-R-2007	147	147	196	196	137	137	188	188	174	174	140	134	157	157
07-1867	CHR-R-2007	147	147	202	196	137	137	188	188	182	174	128	128	157	157
07-1877	CHR-R-2007	147	147	198	196	137	137	190	190	182	174	134	134	157	157
07-1889	CHR-R-2007	147	147	198	196	137	137	188	188	178	174	131	128	160	157
07-1892	CHR-R-2007	147	147	198	196	137	137	0	0	0	0	143	134	160	157
07-1905	CHR-R-2007	147	147	198	196	137	137	188	188	174	174	134	134	163	163
07-1907	CHR-R-2007	0	0	196	196	137	137	188	188	0	0	134	134	163	163
07-1917	CHR-R-2007	147	147	202	196	137	137	188	186	174	174	134	125	157	157
07-1922	CHR-R-2007	147	147	198	196	137	137	188	186	174	174	134	128	166	157
07-1923	CHR-R-2007	147	147	196	196	137	137	188	188	174	174	134	131	0	0
07-1926	CHR-R-2007	147	147	196	196	137	137	186	186	0	0	140	128	163	157
07-1939	CHR-R-2007	147	147	198	196	137	137	190	186	174	174	134	134	157	157
07-1984	CHR-R-2007	147	147	204	196	137	137	188	188	0	0	140	134	157	157
07-1989	CHR-R-2007	147	147	196	196	137	137	188	188	174	174	128	125	157	157
07-2006	CHR-R-2007	147	147	196	196	137	137	190	188	174	174	152	128	163	160
07-2010	CHR-R-2007	167	155	196	196	0	0	188	188	178	174	140	140	163	157
07-2025	CHR-R-2007	147	147	196	196	137	137	186	186	174	174	134	134	166	157
07-2081	CHR-R-2007	147	147	198	198	137	137	0	0	174	174	137	131	163	157
07-2146	CHR-R-2007	147	147	202	196	137	137	190	186	174	174	134	134	157	157
07-2148	CHR-R-2007	147	147	0	0	137	137	186	186	0	0	140	128	157	157
07-2152	CHR-R-2007	147	147	198	196	137	137	188	188	174	174	146	125	166	163
07-2173	CHR-R-2007	147	147	198	196	137	137	0	0	174	174	134	125	157	157
07-2181	CHR-R-2007	163	147	196	196	137	137	188	186	186	174	134	134	157	157
09-1103	CHR-R-2009	147	147	196	196	137	137	188	186	182	174	143	128	157	157
09-1104	CHR-R-2009	147	147	198	196	137	137	188	186	174	174	134	134	166	157
09-1105	CHR-R-2009	147	147	198	196	137	137	188	188	174	174	0	0	160	160
09-1110	CHR-R-2009	147	147	198	198	137	137	188	188	174	174	134	134	160	157
09-1120	CHR-R-2009	163	147	198	198	137	137	188	184	174	174	137	134	157	157
09-1129	CHR-R-2009	165	163	196	196	137	137	186	184	174	174	140	125	163	157
09-1134	CHR-R-2009	147	147	196	196	137	137	188	188	186	174	143	134	157	157
09-1137	CHR-R-2009	147	147	198	198	137	137	188	188	174	174	143	143	157	157
09-1139	CHR-R-2009	147	147	196	196	137	137	186	186	174	174	140	134	160	157
09-1140	CHR-R-2009	147	147	202	196	137	137	188	188	174	174	0	0	157	157
09-1144	CHR-R-2009	147	147	198	196	137	137	188	188	182	174	134	125	157	157
09-1145	CHR-R-2009	147	147	198	196	137	137	188	186	174	174	134	134	160	157
09-1148	CHR-R-2009	163	147	196	196	137	137	188	186	174	174	134	131	163	160
09-1151	CHR-R-2009	147	147	196	196	137	137	186	186	174	174	143	131	166	163
09-1155	CHR-R-2009	147	147	198	198	139	137	0	0	190	174	134	134	163	157
09-1157	CHR-R-2009	163	147	196	196	137	137	190	188	174	174	0	0	160	157
09-1159	CHR-R-2009	147	147	196	196	137	137	188	186	174	174	0	0	157	157
09-1161	CHR-R-2009	147	147	196	196	137	137	188	186	174	174	134	125	0	0
09-1166	CHR-R-2009	147	147	196	196	137	137	0	0	186	174	134	134	157	157
09-1168	CHR-R-2009	147	147	198	196	137	137	188	188	174	174	134	128	166	157
09-1170	CHR-R-2009	171	147	198	196	137	137	188	186	174	174	134	125	163	160
09-1171	CHR-R-2009	147	147	196	196	137	137	190	186	174	174	131	128	163	157
09-1172	CHR-R-2009	147	147	196	196	137	137	188	186	174	174	134	128	157	157
09-1174	CHR-R-2009	163	147	200	198	137	137	0	0	174	174	140	134	0	0
09-1176	CHR-R-2009	147	147	200	196	137	137	188	188	174	174	140	134	0	0
09-1275	CHR-R-2009	147	147	196	196	137	137	188	186	174	174	134	128	0	0
09-1293	CHR-R-2009	147	147	196	196	137	137	192	186	174	174	134	134	166	157
09-1300	CHR-R-2009	147	147	196	196	137	137	186	186	174	174	134	134	166	163
09-1323	CHR-R-2009	147	147	196	196	137	137	188	188	174	174	134	134	163	157
09-1332	CHR-R-2009	155	147	202	196	137	137	190	188	174	174	143	134	157	157
09-1360	CHR-R-2009	147	147	196	196	137	137	188	188	174	174	0	0	163	157
09-1390	CHR-R-2009	147	147	196	196	137	137	188	188	182	174	0	0	163	163
09-1482	CHR-R-2009	147	147	196	196	137	137	186	186	174	174	134	125	169	157
09-1504	CHR-R-2009	147	147	196	194	137	137	188	188	182	174	134	131	0	0
09-1510	CHR-R-2009	147	147	196	194	137	137	188	188	174	174	134	134	166	163
09-1529	CHR-R-2009	147	147	196	196	137	137	190	186	186	174	134	125	160	157
09-1815	CHR-R-2009	147	147	196	196	137	137	190	188	174	174	134	128	157	157
09-1823	CHR-R-2009	147	147	196	196	137	137	188	188	186	174	143	143	157	157
09-1825	CHR-R-2009	147	147	198	196	137	137	188	186	174	174	140	128	163	157
09-1828	CHR-R-2009	147	147	198	196	137	137	188	186	174	174	134	134	166	163
09-1833	CHR-R-2009	147	147	196	196	137	137	188	188	174	174	134	134	163	157
09-1834	CHR-R-2009	147	147	198	198	137	137	190	188	186	182	143	125	157	157
09-1840	CHR-R-2009	147	147	196	196	137	137	188	188	190	174	140	140	163	163
09-1841	CHR-R-2009	147	147	196	196	137	137	188	186	186	174	143	134	157	157
09-1843	CHR-R-2009	147	147	198	196	137	137	190	186	182	174	128	125	163	157
09-1852	CHR-R-2009	147	147	196	196	137	137	188	188	174	174	134	128	157	157
09-1853	CHR-R-2009	159	147	202	196	137	137	190	188	174	174	131	125	166	157
09-1854	CHR-R-2009	147	147	198	196	137	137	188	186	174	174	134	134	157	157
09-1891	CHR-R-2009	147	147	198	198	137	137	188	188	202	174	134	128	160	157
09-1892	CHR-R-2009	147	147	196	196	137	137	188	188	174	174	128	125	166	166
09-1893	CHR-R-2009	147	147	196	196	137	137	186	186	174	174	134	125	163	157
09-1894	CHR-R-2009	147	147	198	198	137	137	188	188	174	174	134	134	169	166
09-1902	CHR-R-2009	147	147	196	196	137	137	190	190	182	174	134	134	157	157
09-1910	CHR-R-2009	147	147	204	196	137	137	186	186	174	174	137	134	166	163
09-1912	CHR-R-2009	147	147	204	196	137	137	186	186	174	174	137	134	166	163
09-1920	CHR-R-2009	161	147	196	196	137	137	188	188	186	174	143	137	157	157
09-1930	CHR-R-2009	147	147	196	196	137	137	188	186	186	174	134	134	157	157
09-1936	CHR-R-2009	157	147	198	196	137	137	188	188	174	174	140	128	163	157
09-1937	CHR-R-2009	157	147	198	196	137	137	0	0	174	174	140	128	0	0
09-1938	CHR-R-2009	147	147	198	196	137	137	0	0	0	0	134	134	157	157
09-1939	CHR-R-2009	147	147	202	196	137	137	188	188	182	182	0	0	163	157
09-1945	CHR-R-2009	147	147	196	196	137	137	188	188	182	182	134	134	157	157
09-1949	CHR-R-2009	147	147	196	196	137	137	0	0	174	174	134	134	157	157
09-1955	CHR-R-2009	147	147	196	196	137	137	186	184	182	174	131	131	163	157
09-1957	CHR-R-2009	165	147	204	198	137	137	186	186	186	174	134	134	163	157
09-1988	CHR-R-2009	147	147	196	196	137	137	184	184	182	174	134	128	157	157
09-1992	CHR-R-2009	149	147	196	196	137	137	188	188	186	174	134	128	163	157
09-1994	CHR-R-2009	147	147	202	198	137	137	0	0	182	174	128	128	157	157
09-2049	CHR-R-2009	165	147	196	196	137	137	186	186	194	174	143	128	160	157
09-2051	CHR-R-2009	147	147	198	196	137	137	186	186	174	174	134	125	157	157
09-2053	CHR-R-2009	155	147	198	196	137	137	188	188	190	174	143	131	163	157
09-2054	CHR-R-2009	147	147	202	196	137	137	188	188	190	182	134	125	163	157
09-2057	CHR-R-2009	147	147	198	198	137	137	188	188	174	174	140	128	163	157
09-2068	CHR-R-2009	147	147	196	196	137	137	188	188	174	174	140	134	157	157
09-2070	CHR-R-2009	147	147	196	196	137	137	188	188	174	174	143	131	157	157
09-2071	CHR-R-2009	147	147	196	196	137	137	190	188	186	174	131	125	157	157
09-2079	CHR-R-2009	147	147	196	196	0	0	188	188	174	174	134	134	163	160
09-2083	CHR-R-2009	147	147	196	196	0	0	188	188	174	174	128	128	157	157
09-2084	CHR-R-2009	147	147	202	196	0	0	188	188	0	0	134	128	157	157
09-2094	CHR-R-2009	147	147	198	198	0	0	188	188	174	174	131	128	157	157
09-2095	CHR-R-2009	147	147	196	196	0	0	186	186	174	174	143	125	157	157
09-2101	CHR-R-2009	147	147	196	196	0	0	190	188	174	174	134	134	163	160
09-2104	CHR-R-2009	147	147	198	196	0	0	188	188	174	174	140	134	163	157
09-2170	CHR-R-2009	147	147	198	198	137	137	190	186	174	174	134	128	163	157
09-2177	CHR-R-2009	147	147	196	196	137	137	190	186	174	174	134	128	157	157
09-2181	CHR-R-2009	155	147	198	196	137	137	188	188	182	174	140	128	166	157
09-2194	CHR-R-2009	147	147	202	198	137	137	188	188	174	174	134	125	163	157
09-2212	CHR-R-2009	147	147	202	196	137	137	0	0	182	174	140	128	157	157
09-2222	CHR-R-2009	147	147	202	196	137	137	188	188	206	174	131	128	166	166
09-2227	CHR-R-2009	147	147	196	196	137	137	186	186	174	174	131	128	163	157
09-2234	CHR-R-2009	155	147	196	196	137	137	0	0	202	174	134	131	166	157
09-2235	CHR-R-2009	147	147	196	196	137	137	0	0	182	174	140	128	166	157
09-2236	CHR-R-2009	155	147	196	196	137	137	186	186	202	174	134	134	157	157
09-2238	CHR-R-2009	147	147	200	198	137	137	188	188	174	174	140	134	157	157
09-2240	CHR-R-2009	179	147	204	196	0	0	190	188	174	174	128	128	157	157
09-2245	CHR-R-2009	165	147	196	196	137	137	188	188	174	174	134	125	157	157
09-2247	CHR-R-2009	147	147	196	196	137	137	188	188	186	174	143	128	157	157
09-2248	CHR-R-2009	147	147	198	198	137	137	188	188	174	174	134	134	157	157
09-2249	CHR-R-2009	147	147	202	196	137	137	0	0	202	174	140	131	157	157
09-2252	CHR-R-2009	155	147	196	196	137	137	188	188	174	174	134	134	157	157
09-2254	CHR-R-2009	159	147	196	196	137	137	188	188	174	174	137	128	163	157
09-2255	CHR-R-2009	147	147	202	196	137	137	0	0	182	174	134	128	0	0
09-2265	CHR-R-2009	147	147	196	196	137	137	188	188	174	174	134	128	157	157
09-2273	CHR-R-2009	163	147	198	198	137	137	190	190	174	174	128	125	157	157
09-2275	CHR-R-2009	147	147	198	196	137	137	0	0	174	174	134	134	157	157
09-2276	CHR-R-2009	147	147	196	196	137	137	0	0	182	174	131	128	163	157
09-2367	CHR-R-2009	147	147	202	194	0	0	188	188	174	174	134	131	163	157
09-2377	CHR-R-2009	147	147	196	196	0	0	190	186	186	182	128	128	157	157
09-2378	CHR-R-2009	147	147	196	196	0	0	188	186	190	174	134	134	166	157
09-2382	CHR-R-2009	147	147	196	196	0	0	188	188	186	174	143	134	157	157
09-2388	CHR-R-2009	147	147	198	198	0	0	188	186	174	174	134	134	160	157
09-2390	CHR-R-2009	147	147	204	198	0	0	190	188	174	174	134	134	157	157
09-2392	CHR-R-2009	165	147	202	196	0	0	188	188	174	174	134	134	157	157
09-2394	CHR-R-2009	147	147	196	196	0	0	186	186	182	174	134	128	157	157
09-2401	CHR-R-2009	147	147	196	196	0	0	188	188	174	174	134	134	157	157
09-2409	CHR-R-2009	159	147	196	196	0	0	188	188	174	174	146	131	160	157
09-2410	CHR-R-2009	155	147	202	196	0	0	188	188	174	174	134	125	163	157
09-2515	CHR-R-2009	163	147	198	196	0	0	190	188	174	174	134	134	163	157
09-2532	CHR-R-2009	147	147	196	196	137	137	188	186	174	174	140	125	157	157
09-2534	CHR-R-2009	147	147	198	198	137	137	188	188	186	174	134	134	163	157
09-2535	CHR-R-2009	147	147	0	0	0	0	186	186	174	174	140	134	157	157
09-2545	CHR-R-2009	147	147	196	196	137	137	190	188	174	174	134	125	157	157
09-2556	CHR-R-2009	163	147	196	196	137	137	188	186	174	174	134	125	169	157
09-2562	CHR-R-2009	163	155	198	198	137	137	190	188	174	174	140	134	163	157
09-2575	CHR-R-2009	147	147	202	198	137	137	190	190	182	174	134	134	160	157
09-2578	CHR-R-2009	147	147	200	200	137	137	188	188	174	174	134	134	157	157
09-2580	CHR-R-2009	147	147	196	196	137	137	190	190	174	174	140	125	157	157
09-2582	CHR-R-2009	147	147	198	196	137	137	190	186	174	174	134	125	160	157
09-2586	CHR-R-2009	147	147	196	196	137	137	188	188	186	174	134	128	163	157
09-2587	CHR-R-2009	147	147	198	198	137	137	188	186	174	174	140	131	166	163
09-2588	CHR-R-2009	163	147	198	198	137	137	188	188	174	174	134	125	163	163
09-2601	CHR-R-2009	147	147	196	196	137	137	188	188	174	174	134	131	157	157
09-2658	CHR-R-2009	147	147	202	196	137	137	188	188	174	174	143	134	157	157
09-2664	CHR-R-2009	175	147	202	196	137	137	188	186	174	174	140	134	160	157
10-0934	CHR-R-2010	163	147	196	196	137	137	188	188	174	174	140	128	163	157
10-0938	CHR-R-2010	147	147	198	198	137	137	188	188	0	0	0	0	0	0
10-0942	CHR-R-2010	163	147	196	196	0	0	188	188	174	174	134	128	157	157
10-0947	CHR-R-2010	147	147	198	196	0	0	0	0	174	174	134	131	157	154
10-0972	CHR-R-2010	167	147	196	196	137	137	188	188	174	174	134	131	157	157
10-0974	CHR-R-2010	0	0	202	202	0	0	188	188	174	174	134	134	157	157
10-0976	CHR-R-2010	147	147	198	198	137	137	188	188	174	174	134	131	160	157
10-0977	CHR-R-2010	147	147	196	196	141	137	188	186	182	174	134	134	157	157
10-0981	CHR-R-2010	167	147	196	196	137	137	188	186	186	174	140	134	163	157
10-0985	CHR-R-2010	0	0	200	198	0	0	188	188	182	174	134	131	157	157
10-0994	CHR-R-2010	147	147	196	196	137	137	188	188	174	174	134	134	166	163
10-1005	CHR-R-2010	0	0	196	196	0	0	188	188	182	174	140	134	157	157
10-1012	CHR-R-2010	147	147	196	196	137	137	0	0	174	174	134	125	160	157
10-1013	CHR-R-2010	147	147	196	196	137	137	188	188	182	174	134	134	163	157
10-1021	CHR-R-2010	163	147	202	196	137	137	190	190	186	174	0	0	163	157
10-1051	CHR-R-2010	147	147	198	198	0	0	190	188	174	174	134	125	157	157
10-1052	CHR-R-2010	147	147	202	196	0	0	188	188	186	174	140	128	157	157
10-1063	CHR-R-2010	147	147	198	196	0	0	188	188	174	174	140	125	163	157
10-1065	CHR-R-2010	147	147	198	196	0	0	188	186	174	174	134	128	169	160
10-1070	CHR-R-2010	147	147	196	196	0	0	188	188	174	174	140	140	166	157
10-1072	CHR-R-2010	147	147	198	196	0	0	188	188	182	174	134	128	160	157
10-1073	CHR-R-2010	147	147	198	196	0	0	186	186	186	174	134	128	160	157
10-1076	CHR-R-2010	167	167	196	196	137	137	188	186	174	174	128	125	166	157
10-1078	CHR-R-2010	163	147	198	198	137	137	188	188	190	190	131	125	163	157
10-1085	CHR-R-2010	163	147	196	196	137	137	188	188	174	174	134	131	157	157
10-1097	CHR-R-2010	165	165	202	198	137	137	190	190	186	174	134	131	157	157
10-1100	CHR-R-2010	169	147	196	196	137	137	188	188	174	174	134	134	157	157
10-1104	CHR-R-2010	147	147	196	196	137	137	188	188	182	174	140	131	163	157
10-1107	CHR-R-2010	147	147	196	196	137	137	188	188	198	174	134	131	157	157
10-1109	CHR-R-2010	147	147	202	196	137	137	188	188	186	174	140	128	157	157
10-1110	CHR-R-2010	147	147	196	196	137	137	0	0	186	182	137	128	163	157
10-1119	CHR-R-2010	147	147	196	196	137	137	188	186	186	174	134	134	163	157
10-1122	CHR-R-2010	147	147	196	196	137	137	186	186	190	174	134	134	160	157
10-1125	CHR-R-2010	147	147	196	196	137	137	188	188	190	174	134	131	160	157
10-1139	CHR-R-2010	147	147	202	196	137	137	188	188	182	174	134	125	160	157
10-1147	CHR-R-2010	147	147	198	198	137	137	188	188	174	174	131	128	163	163
10-1150	CHR-R-2010	147	147	196	196	137	137	188	186	174	174	140	134	157	157
10-1153	CHR-R-2010	167	147	196	196	137	137	188	188	174	174	134	128	157	157
10-1161	CHR-R-2010	147	147	202	196	137	137	188	186	182	178	134	134	157	157
10-1162	CHR-R-2010	147	147	200	196	137	137	188	186	204	174	140	134	157	157
10-1166	CHR-R-2010	147	147	196	196	137	137	188	188	174	174	140	134	163	157
10-1167	CHR-R-2010	147	147	196	196	137	137	188	188	174	174	134	134	163	157
10-1168	CHR-R-2010	147	147	198	198	137	137	188	188	182	174	128	128	166	157
10-1169	CHR-R-2010	147	147	196	196	137	137	190	188	182	174	134	134	157	157
10-1176	CHR-R-2010	155	147	196	196	137	137	188	186	204	174	140	140	157	157
10-1184	CHR-R-2010	147	147	196	196	137	137	188	186	174	174	140	134	157	157
10-1185	CHR-R-2010	147	147	202	198	137	137	188	188	174	174	134	128	157	157
10-1186	CHR-R-2010	147	147	198	196	137	137	186	186	182	174	131	128	157	157
10-1188	CHR-R-2010	163	147	196	196	137	137	188	188	186	174	134	128	163	157
10-1189	CHR-R-2010	147	147	202	196	137	137	188	186	174	174	0	0	163	157
10-1202	CHR-R-2010	147	147	198	196	0	0	186	186	174	174	146	134	157	157
10-1213	CHR-R-2010	163	147	198	196	0	0	188	188	174	174	134	128	163	157
10-1224	CHR-R-2010	147	147	198	198	137	137	190	186	174	174	140	128	157	157
10-1225	CHR-R-2010	147	147	198	198	137	137	188	188	174	174	143	134	157	157
10-1227	CHR-R-2010	147	147	198	198	137	137	188	186	182	174	140	125	157	157
10-1229	CHR-R-2010	0	0	198	196	137	137	188	188	174	174	131	128	157	157
10-1238	CHR-R-2010	147	147	196	196	0	0	188	186	174	174	134	128	157	157
10-1244	CHR-R-2010	165	147	196	196	137	137	188	188	0	0	134	128	157	157
10-1264	CHR-R-2010	0	0	198	198	137	137	188	188	182	174	143	134	163	157
10-1273	CHR-R-2010	147	147	202	198	137	137	188	188	174	174	146	134	157	157
10-1274	CHR-R-2010	163	147	196	196	137	137	186	186	182	182	134	128	157	157
10-1330	CHR-R-2010	147	147	196	196	137	137	188	188	186	186	140	134	157	157
10-1334	CHR-R-2010	147	147	196	196	0	0	186	186	174	174	140	134	160	157
10-1335	CHR-R-2010	147	147	196	196	0	0	190	188	186	174	140	134	160	157
10-1338	CHR-R-2010	147	147	198	198	0	0	190	188	174	174	140	125	157	157
10-1339	CHR-R-2010	147	147	196	196	0	0	188	188	174	174	140	125	157	157
10-1341	CHR-R-2010	147	147	202	196	0	0	190	186	174	174	140	134	163	157
10-1343	CHR-R-2010	147	147	196	196	0	0	188	188	174	174	143	134	163	157
10-1376	CHR-R-2010	147	147	196	196	0	0	190	186	174	174	140	134	157	157
10-1391	CHR-R-2010	147	147	196	196	0	0	190	188	174	174	134	134	157	157
10-1395	CHR-R-2010	147	147	196	196	0	0	188	188	174	174	140	128	160	157
10-1422	CHR-R-2010	147	147	196	196	0	0	190	186	174	174	140	131	160	157
10-1434	CHR-R-2010	147	147	198	198	0	0	0	0	174	174	134	128	166	157
10-1435	CHR-R-2010	149	147	198	196	0	0	188	186	174	174	134	131	157	157
10-1452	CHR-R-2010	147	147	196	196	0	0	186	186	174	174	134	128	163	163
10-1455	CHR-R-2010	147	147	202	196	0	0	188	188	174	174	143	125	157	157
10-1460	CHR-R-2010	147	147	202	196	0	0	188	188	174	174	134	125	157	157
10-1472	CHR-R-2010	163	147	196	196	0	0	190	186	174	174	140	134	157	157
10-1490	CHR-R-2010	147	147	196	196	0	0	188	188	174	174	134	128	163	160
10-1498	CHR-R-2010	157	147	202	196	0	0	188	188	174	174	134	131	166	157
10-1522	CHR-R-2010	147	147	202	202	0	0	188	186	174	174	143	128	160	157
10-1524	CHR-R-2010	147	147	196	196	0	0	190	190	182	174	131	128	157	157
10-1527	CHR-R-2010	165	147	196	196	0	0	190	188	174	174	137	125	157	157
10-1540	CHR-R-2010	147	147	196	196	0	0	186	186	174	174	140	128	157	157
10-1550	CHR-R-2010	147	147	196	196	0	0	188	188	174	174	143	134	163	160
10-1552	CHR-R-2010	147	147	196	196	0	0	190	190	174	174	140	125	157	157
10-1555	CHR-R-2010	167	163	198	196	0	0	188	186	174	174	128	128	160	157
10-1573	CHR-R-2010	163	147	196	196	0	0	186	186	174	174	140	131	166	157
10-1581	CHR-R-2010	161	147	196	196	0	0	188	188	174	174	143	128	157	157
10-1586	CHR-R-2010	147	147	196	196	0	0	188	186	174	174	134	128	163	157
10-1593	CHR-R-2010	163	147	196	196	0	0	188	186	174	174	143	134	163	157
10-1598	CHR-R-2010	147	147	198	198	0	0	188	186	174	174	134	131	169	163
10-1603	CHR-R-2010	147	147	196	196	0	0	188	186	174	174	143	134	163	160
10-1611	CHR-R-2010	147	147	198	198	0	0	188	186	182	174	134	134	157	157
10-1617	CHR-R-2010	147	147	198	196	0	0	188	188	174	174	134	128	163	157
10-1624	CHR-R-2010	147	147	204	198	0	0	188	186	174	174	137	128	163	163
10-1625	CHR-R-2010	163	147	196	196	0	0	188	186	186	174	143	125	163	160
10-1626	CHR-R-2010	147	147	204	196	0	0	188	188	186	174	131	128	163	157
10-1635	CHR-R-2010	147	147	204	196	0	0	190	188	182	174	143	134	160	157
10-1642	CHR-R-2010	147	147	204	196	0	0	188	188	174	174	134	134	157	157
10-1644	CHR-R-2010	147	147	196	196	0	0	190	188	174	174	140	131	166	157
10-1678	CHR-R-2010	147	147	202	196	0	0	188	186	174	174	131	125	163	157
10-1693	CHR-R-2010	147	147	196	196	0	0	186	186	194	194	134	128	160	157
10-1697	CHR-R-2010	147	147	198	198	0	0	0	0	174	174	143	134	157	157
10-1699	CHR-R-2010	147	147	198	198	0	0	190	186	174	174	140	134	163	163
10-1708	CHR-R-2010	147	147	198	196	0	0	188	186	174	174	143	134	157	157
10-1730	CHR-R-2010	147	147	198	198	0	0	188	188	174	174	131	128	157	157
10-1738	CHR-R-2010	147	147	198	196	0	0	188	188	174	174	134	134	166	157
11-1576	CHR-R-2011	147	147	198	198	0	0	0	0	174	174	134	125	160	157
11-1578	CHR-R-2011	147	147	202	198	0	0	190	188	174	174	131	128	163	157
11-1579	CHR-R-2011	163	147	196	196	0	0	188	188	174	174	134	128	163	160
11-1580	CHR-R-2011	149	149	196	196	0	0	188	188	182	174	140	134	163	157
11-1586	CHR-R-2011	147	147	198	196	0	0	188	188	174	174	134	128	157	157
11-1594	CHR-R-2011	147	147	198	198	0	0	186	186	174	174	134	134	157	157
11-1595	CHR-R-2011	147	147	202	196	0	0	186	186	174	174	143	140	160	157
11-1604	CHR-R-2011	147	147	196	196	0	0	188	186	186	174	134	125	0	0
11-1621	CHR-R-2011	163	147	198	198	0	0	188	186	174	174	146	128	160	157
11-1649	CHR-R-2011	163	147	202	196	0	0	186	186	182	174	128	128	157	157
11-1654	CHR-R-2011	0	0	196	196	0	0	188	186	174	174	134	128	163	157
11-1655	CHR-R-2011	147	147	202	196	0	0	0	0	174	174	131	131	163	157
11-1662	CHR-R-2011	147	147	196	196	0	0	188	188	174	174	140	125	166	157
11-1673	CHR-R-2011	147	147	196	196	0	0	188	186	174	174	134	131	157	157
11-1674	CHR-R-2011	147	147	196	196	0	0	188	188	182	174	134	131	163	157
11-1677	CHR-R-2011	147	147	204	196	0	0	188	186	174	174	134	125	157	157
11-1693	CHR-R-2011	147	147	198	198	0	0	188	186	174	174	149	134	160	157
11-1702	CHR-R-2011	147	147	198	196	0	0	188	188	186	174	140	134	160	157
11-1703	CHR-R-2011	147	147	196	196	0	0	188	188	174	174	128	128	169	157
11-1708	CHR-R-2011	147	147	196	196	0	0	188	186	174	174	140	128	157	157
11-1712	CHR-R-2011	147	147	196	196	0	0	186	186	182	174	134	128	163	160
11-1733	CHR-R-2011	163	147	196	196	0	0	188	186	186	174	143	134	160	157
11-1741	CHR-R-2011	147	147	196	196	0	0	188	186	0	0	140	125	166	157
11-1746	CHR-R-2011	147	147	196	196	0	0	0	0	186	174	143	131	157	157
11-1754	CHR-R-2011	147	147	196	196	0	0	188	188	182	174	143	134	160	160
11-1755	CHR-R-2011	147	147	198	196	0	0	188	188	174	174	137	134	157	157
11-1758	CHR-R-2011	147	147	196	196	0	0	188	188	174	174	134	131	157	157
11-1760	CHR-R-2011	147	147	198	196	0	0	188	188	174	174	134	134	160	160
11-1764	CHR-R-2011	147	147	196	196	0	0	186	186	182	174	128	128	157	157
11-1768	CHR-R-2011	147	147	196	196	0	0	188	188	174	174	134	134	157	157
11-1769	CHR-R-2011	147	147	196	196	0	0	188	188	174	174	134	134	0	0
11-1772	CHR-R-2011	147	147	202	198	0	0	186	186	174	174	134	125	160	160
11-1774	CHR-R-2011	147	147	196	196	0	0	190	188	174	174	143	128	157	157
11-1777	CHR-R-2011	147	147	196	196	0	0	188	186	174	174	134	134	163	157
11-1781	CHR-R-2011	147	147	196	196	0	0	188	188	174	174	134	134	157	157
11-1786	CHR-R-2011	147	147	198	198	0	0	188	188	174	174	128	128	166	157
11-1792	CHR-R-2011	169	147	198	198	0	0	190	188	174	174	134	128	157	157
11-1810	CHR-R-2011	147	147	196	196	0	0	188	188	174	174	131	131	163	157
11-1819	CHR-R-2011	173	147	196	196	0	0	190	188	174	174	140	125	157	157
11-1822	CHR-R-2011	147	147	198	196	0	0	190	188	174	174	143	134	157	157
11-1823	CHR-R-2011	147	147	196	196	0	0	192	186	174	174	128	125	169	157
11-1824	CHR-R-2011	147	147	202	196	0	0	186	186	194	174	131	131	160	157
11-1829	CHR-R-2011	147	147	198	198	0	0	186	184	174	174	134	125	163	157
11-1831	CHR-R-2011	169	147	202	196	0	0	188	188	186	174	134	134	157	157
11-1834	CHR-R-2011	147	147	196	196	0	0	188	188	174	174	128	125	160	157
11-1835	CHR-R-2011	171	147	198	196	0	0	188	188	0	0	131	128	160	157
11-1841	CHR-R-2011	147	147	198	198	0	0	188	188	186	174	140	125	166	157
11-1846	CHR-R-2011	155	147	196	196	0	0	188	186	174	174	140	134	163	163
11-1851	CHR-R-2011	149	147	196	196	0	0	186	186	174	174	134	128	163	163
11-1853	CHR-R-2011	147	147	198	198	0	0	186	186	206	174	140	134	163	157
11-1859	CHR-R-2011	163	147	198	196	0	0	188	188	174	174	134	134	157	157
11-1860	CHR-R-2011	147	147	196	196	0	0	188	188	174	174	140	134	157	157
11-1861	CHR-R-2011	147	147	196	196	0	0	188	188	182	174	134	134	163	157
11-1869	CHR-R-2011	147	147	198	196	0	0	188	188	182	174	134	128	160	157
11-1900	CHR-R-2011	147	147	196	196	0	0	188	186	182	174	134	134	160	157
11-1902	CHR-R-2011	165	159	198	196	0	0	186	186	0	0	134	134	163	163
11-1914	CHR-R-2011	163	147	196	196	0	0	0	0	0	0	134	134	157	157
11-1915	CHR-R-2011	147	147	202	196	0	0	188	188	174	174	125	125	0	0
11-1916	CHR-R-2011	163	147	198	196	0	0	188	188	0	0	134	134	157	157
11-1922	CHR-R-2011	155	147	196	196	0	0	188	188	174	174	131	128	157	157
11-1926	CHR-R-2011	147	147	196	196	0	0	188	188	182	174	134	128	163	157
11-1963	CHR-R-2011	147	147	198	198	0	0	188	188	174	174	134	128	157	157
11-1967	CHR-R-2011	147	147	198	196	0	0	188	188	174	174	131	128	157	157
11-1984	CHR-R-2011	147	147	198	198	0	0	188	188	174	174	134	125	160	157
11-2022	CHR-R-2011	147	147	196	196	0	0	188	188	174	174	125	125	157	157
11-2025	CHR-R-2011	147	147	196	196	0	0	188	188	174	174	137	134	160	157
11-2029	CHR-R-2011	169	147	196	196	0	0	188	188	186	174	134	134	163	163
11-2033	CHR-R-2011	147	147	198	196	0	0	188	188	186	178	134	134	160	157
11-2046	CHR-R-2011	147	147	202	196	0	0	188	188	174	174	143	128	157	157
11-2048	CHR-R-2011	147	147	196	196	0	0	188	188	174	174	137	134	163	157
11-2061	CHR-R-2011	147	147	198	198	0	0	188	188	174	174	134	134	157	157
11-2062	CHR-R-2011	147	147	198	196	0	0	190	190	190	174	134	134	163	157
11-2064	CHR-R-2011	147	147	204	196	0	0	190	190	174	174	134	128	163	157
11-2065	CHR-R-2011	147	147	204	196	0	0	190	186	194	174	134	125	157	157
11-2069	CHR-R-2011	147	147	196	196	0	0	188	186	174	174	134	134	157	157
11-2070	CHR-R-2011	147	147	200	196	0	0	186	186	174	174	134	131	157	157
11-2071	CHR-R-2011	147	147	198	196	0	0	188	188	182	174	143	134	160	157
11-2072	CHR-R-2011	147	147	196	196	0	0	188	188	174	174	134	134	163	157
11-2074	CHR-R-2011	159	147	196	196	0	0	188	188	174	174	134	134	169	157
11-2075	CHR-R-2011	161	147	198	198	0	0	188	188	186	174	143	137	157	157
11-2087	CHR-R-2011	167	147	196	196	0	0	190	188	182	174	134	134	157	157
11-2093	CHR-R-2011	147	147	196	196	0	0	188	188	186	174	134	134	166	157
11-2096	CHR-R-2011	147	147	196	196	0	0	188	188	182	174	134	125	157	157
11-2100	CHR-R-2011	163	147	196	196	0	0	190	188	178	178	134	134	157	157
11-2101	CHR-R-2011	147	147	198	196	0	0	190	190	194	174	134	134	157	157
11-2105	CHR-R-2011	165	159	196	196	0	0	188	188	206	174	143	134	160	157
11-2113	CHR-R-2011	147	147	202	196	0	0	188	188	174	174	134	131	163	160
11-2119	CHR-R-2011	147	147	202	198	0	0	188	186	182	174	131	125	160	157
11-2122	CHR-R-2011	147	147	196	196	0	0	188	186	174	174	140	125	157	157
11-2123	CHR-R-2011	163	147	198	196	0	0	188	188	186	174	134	125	157	157
11-2129	CHR-R-2011	147	147	198	196	0	0	188	188	174	174	128	128	166	157
11-2133	CHR-R-2011	165	147	196	196	0	0	186	186	174	174	134	125	157	157
11-2147	CHR-R-2011	147	147	196	196	0	0	190	186	174	174	143	128	160	157
11-2162	CHR-R-2011	147	147	202	196	0	0	188	188	174	174	134	128	157	157
11-2166	CHR-R-2011	147	147	198	198	0	0	188	188	0	0	143	128	163	163
11-2172	CHR-R-2011	163	163	204	196	0	0	188	186	182	174	134	134	163	157
11-2176	CHR-R-2011	147	147	198	198	0	0	188	188	190	174	140	134	163	157
11-2177	CHR-R-2011	147	147	196	196	0	0	188	186	174	174	134	125	157	157
11-2179	CHR-R-2011	147	147	198	198	0	0	190	188	0	0	128	128	157	157
11-2184	CHR-R-2011	147	147	196	196	0	0	188	186	174	174	128	128	157	157
12-0077	CHR-R-2012	147	147	198	198	0	0	188	188	174	174	134	128	157	157
12-0083	CHR-R-2012	147	147	196	196	0	0	188	188	174	174	143	134	163	157
12-0085	CHR-R-2012	163	147	198	198	0	0	188	186	174	174	134	128	157	157
12-0088	CHR-R-2012	159	147	196	196	0	0	188	186	186	186	134	134	166	157
12-0091	CHR-R-2012	0	0	202	198	0	0	188	188	174	174	134	128	163	157
12-0350	CHR-R-2012	147	147	202	196	0	0	190	188	186	174	134	125	157	157
12-0374	CHR-R-2012	147	147	200	196	0	0	188	188	174	174	134	134	163	157
12-0392	CHR-R-2012	147	147	198	198	0	0	188	186	174	174	140	134	157	157
12-0394	CHR-R-2012	147	147	196	196	0	0	192	192	174	174	140	134	157	157
12-0398	CHR-R-2012	147	147	196	196	0	0	188	188	174	174	134	134	160	157
12-0438	CHR-R-2012	155	147	196	196	0	0	190	188	174	174	137	137	157	157
12-0448	CHR-R-2012	147	147	202	196	0	0	186	186	174	174	134	134	163	160
12-0459	CHR-R-2012	163	147	196	196	0	0	188	186	174	174	140	134	157	157
12-0461	CHR-R-2012	147	147	196	196	0	0	188	188	174	174	134	125	160	157
12-0463	CHR-R-2012	165	147	196	196	0	0	188	188	174	174	134	131	163	157
12-0467	CHR-R-2012	147	147	198	196	0	0	188	188	174	174	134	134	166	160
12-0614	CHR-R-2012	147	147	196	196	0	0	190	188	174	174	134	134	166	157
12-0620	CHR-R-2012	147	147	198	196	0	0	190	188	174	174	140	140	166	157
12-0624	CHR-R-2012	147	147	196	196	0	0	188	188	182	174	134	134	157	157
12-0630	CHR-R-2012	147	147	196	196	0	0	188	186	174	174	0	0	157	157
12-0705	CHR-R-2012	147	147	198	198	0	0	186	186	174	174	140	134	157	157
12-0739	CHR-R-2012	165	147	196	196	0	0	188	188	174	174	134	131	166	157
12-0773	CHR-R-2012	147	147	198	196	0	0	188	188	190	174	143	134	163	157
12-0795	CHR-R-2012	147	147	196	196	0	0	188	188	174	174	131	128	157	157
12-0799	CHR-R-2012	163	147	196	196	0	0	190	188	174	174	128	128	166	157
12-1053	CHR-R-2012	147	147	196	196	0	0	188	188	174	174	134	128	157	157
12-1265	CHR-R-2012	147	147	196	196	0	0	188	188	174	174	134	134	166	163
12-1277	CHR-R-2012	147	147	198	196	0	0	190	188	174	174	134	128	0	0
12-1291	CHR-R-2012	147	147	196	196	0	0	190	190	174	174	128	128	166	157
12-1293	CHR-R-2012	147	147	196	196	0	0	190	190	174	174	131	131	163	157
12-1295	CHR-R-2012	155	147	198	196	0	0	188	186	182	174	134	128	163	160
12-1297	CHR-R-2012	167	147	196	196	0	0	192	190	174	174	140	134	166	157
12-1299	CHR-R-2012	147	147	196	196	0	0	190	190	174	174	134	134	0	0
12-1301	CHR-R-2012	147	147	198	196	0	0	190	190	182	174	128	125	166	166
12-1303	CHR-R-2012	147	147	196	196	0	0	190	190	186	174	128	125	157	157
12-1305	CHR-R-2012	165	147	196	196	0	0	188	188	174	174	134	125	160	157
12-1307	CHR-R-2012	165	147	198	196	0	0	188	186	190	178	143	140	163	157
12-1309	CHR-R-2012	163	155	196	196	0	0	188	186	182	174	134	134	163	163
12-1311	CHR-R-2012	155	147	202	198	0	0	188	186	182	174	134	128	163	157
12-1313	CHR-R-2012	147	147	198	198	0	0	190	188	174	174	134	125	157	157
12-1315	CHR-R-2012	147	147	198	196	0	0	186	186	186	182	140	140	157	157
12-1325	CHR-R-2012	147	147	198	196	0	0	188	188	174	174	128	125	160	157
12-1335	CHR-R-2012	147	147	196	196	0	0	188	188	174	174	134	134	166	163
12-1337	CHR-R-2012	147	147	196	196	0	0	188	188	174	174	128	128	166	157
12-1339	CHR-R-2012	163	147	196	196	0	0	186	186	182	174	134	128	157	157
12-1345	CHR-R-2012	165	147	202	196	0	0	190	190	182	174	134	134	163	163
12-1349	CHR-R-2012	159	147	196	196	0	0	188	188	174	174	134	128	163	157
12-1374	CHR-R-2012	147	147	196	196	0	0	188	188	174	174	131	131	157	157
12-1376	CHR-R-2012	147	147	202	196	0	0	188	188	182	174	140	134	166	163
12-1378	CHR-R-2012	147	147	198	196	0	0	186	186	182	178	134	131	157	157
12-1382	CHR-R-2012	155	147	196	196	0	0	188	188	174	174	134	128	157	157
12-1388	CHR-R-2012	169	147	198	196	0	0	188	188	182	174	128	125	160	157
12-1392	CHR-R-2012	147	147	198	196	0	0	188	186	174	174	134	128	163	157
12-1404	CHR-R-2012	165	147	196	196	0	0	188	188	174	174	134	128	163	163
12-1406	CHR-R-2012	147	147	196	196	0	0	190	186	186	174	143	128	160	157
12-1420	CHR-R-2012	147	147	202	196	0	0	186	186	174	174	134	134	157	157
12-1501	CHR-R-2012	147	147	198	198	0	0	190	188	174	174	134	134	160	157
12-1503	CHR-R-2012	147	147	202	196	0	0	188	186	174	174	134	134	166	157
12-1511	CHR-R-2012	149	147	196	196	0	0	188	188	174	174	134	125	166	163
12-1531	CHR-R-2012	147	147	196	196	0	0	188	188	186	186	134	134	163	157
12-1756	CHR-R-2012	165	147	198	198	0	0	188	186	182	174	134	134	157	157
12-1776	CHR-R-2012	147	147	202	196	0	0	188	188	182	174	134	128	157	157
12-2003	CHR-R-2012	147	147	196	196	0	0	188	188	0	0	128	125	157	157
12-2012	CHR-R-2012	147	147	204	202	0	0	188	188	186	186	140	134	157	157
12-2017	CHR-R-2012	147	147	196	196	0	0	186	186	182	174	134	128	157	157
12-2018	CHR-R-2012	147	147	202	196	0	0	188	188	174	174	140	128	157	157
12-2030	CHR-R-2012	147	147	198	196	0	0	190	188	186	174	143	134	157	157
12-2032	CHR-R-2012	147	147	198	196	0	0	188	186	174	174	134	134	160	160
12-2036	CHR-R-2012	147	147	196	196	0	0	0	0	202	174	143	128	157	157
12-2037	CHR-R-2012	147	147	198	196	0	0	186	186	174	174	140	134	157	157
12-2042	CHR-R-2012	163	147	196	196	0	0	188	186	174	174	143	134	157	157
12-2050	CHR-R-2012	163	147	196	196	0	0	188	188	174	174	134	128	163	157
12-2053	CHR-R-2012	147	147	198	196	0	0	190	188	186	174	128	125	157	157
12-2054	CHR-R-2012	147	147	198	196	0	0	188	190	190	174	143	134	157	157
12-2069	CHR-R-2012	165	147	198	196	0	0	188	186	174	174	134	128	157	157
12-2076	CHR-R-2012	147	147	196	196	0	0	190	188	174	174	143	140	157	157
12-2088	CHR-R-2012	147	147	196	196	0	0	188	188	186	174	134	128	163	157
12-2110	CHR-R-2012	163	147	198	196	0	0	188	186	186	178	143	137	157	157
12-2114	CHR-R-2012	147	147	196	196	0	0	188	188	174	174	134	128	163	157
12-2130	CHR-R-2012	163	147	196	196	0	0	186	186	182	174	134	134	157	157
12-2136	CHR-R-2012	159	147	198	198	0	0	188	188	174	174	134	128	166	157
12-2164	CHR-R-2012	147	147	196	196	0	0	188	188	174	174	128	128	157	157
12-2175	CHR-R-2012	163	147	196	196	0	0	188	186	194	194	134	134	157	157
12-2183	CHR-R-2012	163	147	196	196	0	0	188	188	182	174	134	134	163	157
12-2185	CHR-R-2012	147	147	198	196	0	0	186	186	0	0	134	134	157	157
12-2286	CHR-R-2012	163	147	196	196	0	0	188	188	174	174	128	125	157	157
12-2325	CHR-R-2012	147	147	198	196	0	0	188	188	194	174	134	125	166	157
12-2359	CHR-R-2012	163	147	196	196	0	0	188	188	174	174	128	125	163	157
12-2363	CHR-R-2012	147	147	196	196	0	0	188	188	174	174	134	128	163	157
12-2365	CHR-R-2012	163	147	196	196	0	0	188	188	174	174	125	125	157	157
12-2367	CHR-R-2012	147	147	196	196	0	0	188	188	0	0	134	134	163	157
12-2369	CHR-R-2012	155	147	198	198	0	0	188	188	182	174	140	134	160	157
12-2378	CHR-R-2012	147	147	196	196	0	0	0	0	174	174	134	131	160	157
12-2386	CHR-R-2012	167	147	196	196	0	0	188	188	174	174	134	125	163	157
12-2388	CHR-R-2012	147	147	198	196	0	0	190	186	194	174	143	128	157	157
12-2395	CHR-R-2012	167	147	196	196	0	0	188	188	174	174	134	125	163	157
12-2405	CHR-R-2012	163	147	196	196	0	0	190	188	174	174	143	128	163	157
12-2407	CHR-R-2012	147	147	196	196	0	0	188	186	0	0	134	134	157	157
12-2421	CHR-R-2012	163	155	198	198	0	0	188	188	174	174	143	137	163	157
12-2431	CHR-R-2012	147	147	202	196	0	0	190	186	174	174	134	128	166	157
12-2433	CHR-R-2012	147	147	196	196	0	0	190	188	174	174	140	134	163	157
12-2444	CHR-R-2012	147	147	198	198	0	0	188	186	174	174	134	134	163	157
12-2451	CHR-R-2012	163	155	196	196	0	0	188	188	186	174	134	134	157	157
12-1469	CHR-R-2012	147	147	204	198	0	0	186	186	174	174	134	134	157	157
12-1591	CHR-R-2012	147	147	198	198	0	0	188	186	174	174	131	125	157	157
11-2191	EGG-A -2011	0	0	198	198	137	137	188	188	182	174	131	125	157	157
11-2192	EGG-A -2011	147	147	196	196	0	0	188	188	0	0	0	0	163	157
11-2193	EGG-A -2011	147	147	196	196	137	137	0	0	182	174	140	125	160	157
11-2194	EGG-A -2011	147	147	202	196	137	137	188	188	0	0	0	0	157	157
11-2195	EGG-A -2011	0	0	198	196	137	137	188	188	222	174	140	137	166	157
11-2197	EGG-A -2011	147	147	198	196	137	137	188	188	174	174	131	128	157	157
11-2198	EGG-A -2011	147	147	196	196	137	137	188	188	174	174	137	131	157	157
11-2200	EGG-A -2011	147	147	196	196	137	137	188	188	222	174	137	128	157	157
11-2201	EGG-A -2011	147	147	198	198	137	137	190	188	174	174	140	134	163	157
11-2202	EGG-A -2011	147	147	196	196	137	137	190	188	198	174	134	131	157	157
11-2203	EGG-A -2011	147	147	196	196	137	137	188	188	182	174	140	134	157	157
11-2204	EGG-A -2011	147	147	198	198	0	0	188	188	194	174	137	134	163	157
11-2206	EGG-A -2011	147	147	198	196	137	137	0	0	194	174	143	137	160	157
11-2207	EGG-A -2011	147	147	196	196	137	137	188	188	174	174	134	131	160	157
11-2208	EGG-A -2011	147	147	196	196	137	137	188	188	174	174	137	128	157	157
11-2209	EGG-A -2011	147	147	196	196	137	137	188	188	222	174	134	134	157	157
11-2210	EGG-A -2011	147	147	196	196	137	137	190	188	174	174	134	131	157	157
11-2211	EGG-A -2011	147	147	198	196	137	137	190	188	222	174	143	134	157	157
11-2213	EGG-A -2011	147	147	198	198	137	137	186	186	174	174	131	125	157	157
11-2214	EGG-A -2011	147	147	198	198	137	137	188	188	174	174	137	134	163	160
11-2215	EGG-A -2011	159	147	196	196	137	135	188	188	222	174	131	125	166	157
11-2216	EGG-A -2011	147	147	196	196	137	137	186	186	182	174	137	131	157	157
11-2217	EGG-A -2011	147	147	198	196	137	137	188	188	182	174	125	125	163	157
11-2219	EGG-A -2011	147	147	198	196	137	137	188	188	194	174	140	137	157	157
11-2221	EGG-A -2011	147	147	198	196	137	137	0	0	174	174	0	0	157	157
11-2222	EGG-A -2011	147	147	196	196	137	137	188	188	174	174	143	125	157	157
11-2223	EGG-A -2011	147	147	198	196	137	137	188	188	174	174	134	125	160	160
11-2224	EGG-A -2011	147	147	198	198	137	137	188	188	182	182	140	131	163	160
11-2225	EGG-A -2011	147	147	196	196	137	137	188	186	0	0	140	137	163	157
11-2226	EGG-A -2011	147	147	196	196	137	137	188	188	174	174	128	125	163	157
11-2227	EGG-A -2011	147	147	196	196	137	137	188	188	174	174	0	0	157	157
11-2231	EGG-A -2011	147	147	196	196	137	137	186	186	182	174	134	128	160	157
11-2232	EGG-A -2011	147	147	198	196	137	137	188	188	174	174	0	0	166	157
11-2234	EGG-A -2011	163	147	200	196	137	137	188	186	174	174	131	128	163	163
11-2235	EGG-A -2011	147	147	196	196	137	137	188	188	174	174	140	128	160	157
11-2237	EGG-A -2011	147	147	196	196	137	137	188	188	174	174	140	131	157	157
11-2238	EGG-A -2011	147	147	196	196	137	137	188	188	174	174	134	125	157	157
11-2239	EGG-A -2011	0	0	196	196	137	137	188	188	174	174	131	125	163	157
11-2240	EGG-A -2011	147	147	198	198	137	137	188	188	0	0	0	0	163	157
11-2241	EGG-A -2011	147	147	198	196	0	0	188	188	174	174	0	0	157	157
11-2242	EGG-A -2011	147	147	198	196	0	0	188	188	0	0	0	0	160	160
11-2243	EGG-A -2011	163	147	198	196	137	137	188	188	194	174	137	128	157	157
11-2245	EGG-A -2011	147	147	196	196	137	137	188	188	174	174	137	128	157	157
11-2246	EGG-A -2011	147	147	196	196	137	137	190	188	174	174	128	128	166	163
11-2247	EGG-A -2011	147	147	198	198	137	137	188	188	174	174	128	128	157	157
11-2248	EGG-A -2011	147	147	196	196	137	137	188	188	174	174	134	128	160	157
11-2249	EGG-A -2011	147	147	198	198	137	137	190	188	198	182	0	0	0	0
11-2250	EGG-A -2011	147	147	196	196	137	137	188	188	174	174	128	128	160	157
11-2251	EGG-A -2011	147	147	196	196	137	137	188	188	218	174	134	125	166	157
11-2254	EGG-A -2011	147	147	198	196	137	137	188	188	174	174	140	131	163	157
11-2255	EGG-A -2011	147	147	196	196	137	137	190	188	174	174	128	128	163	157
11-2256	EGG-A -2011	147	147	198	198	137	137	188	188	174	174	0	0	0	0
11-2257	EGG-A -2011	163	147	196	196	137	137	188	188	174	174	128	128	163	157
11-2261	EGG-A -2011	147	147	198	198	137	137	188	186	174	174	131	125	157	157
11-2264	EGG-A -2011	147	147	196	196	137	137	188	188	174	174	131	128	160	157
11-2265	EGG-A -2011	147	147	198	198	137	137	188	188	174	174	0	0	157	157
11-2266	EGG-A -2011	147	147	198	198	137	137	190	188	222	186	134	131	163	163
11-2267	EGG-A -2011	147	147	198	198	0	0	188	188	174	174	140	131	157	157
11-2269	EGG-A -2011	147	147	198	198	137	137	188	188	174	174	134	125	160	157
11-2271	EGG-A -2011	147	147	196	196	137	137	0	0	194	174	140	131	163	157
11-2272	EGG-A -2011	147	147	196	196	137	137	188	186	174	174	0	0	160	157
11-2273	EGG-A -2011	147	147	196	196	137	137	188	188	186	174	137	134	163	157
11-2274	EGG-A -2011	147	147	196	196	137	137	188	188	178	178	143	125	157	157
11-2275	EGG-A -2011	147	147	202	198	137	137	188	186	174	174	0	0	163	163
10-2322	TOTO1-A -2010	171	163	198	196	137	137	186	186	182	174	128	128	160	157
10-2323	TOTO1-A -2010	147	147	198	196	137	137	188	188	186	174	128	128	160	157
10-2324	TOTO1-A -2010	147	147	198	198	137	137	194	186	174	174	134	134	157	157
10-2325	TOTO1-A -2010	147	147	202	198	137	137	188	188	174	174	128	128	160	157
10-2326	TOTO1-A -2010	147	147	198	198	137	137	188	186	174	174	128	128	160	157
10-2328	TOTO1-A -2010	147	147	198	198	137	137	188	188	174	174	134	128	160	157
10-2329	TOTO1-A -2010	161	147	198	198	137	137	188	188	182	174	128	128	160	157
10-2330	TOTO1-A -2010	147	147	198	196	137	137	188	188	0	0	134	128	157	157
10-2333	TOTO1-A -2010	147	147	198	198	143	137	194	194	0	0	128	128	157	157
10-2336	TOTO1-A -2010	163	147	208	198	141	137	190	188	174	174	134	128	160	157
10-2337	TOTO1-A -2010	149	147	202	196	137	137	188	186	174	174	128	128	160	157
10-2338	TOTO1-A -2010	147	147	198	196	137	137	190	188	186	174	134	128	160	157
10-2339	TOTO1-A -2010	147	147	208	196	137	137	188	188	174	174	134	128	163	157
10-2342	TOTO1-A -2010	147	147	198	198	137	137	188	188	182	174	128	128	157	157
10-2343	TOTO1-A -2010	161	147	200	196	137	137	198	188	0	0	134	128	160	157
10-2346	TOTO1-A -2010	147	147	198	198	137	137	188	188	174	174	134	128	160	157
10-2348	TOTO1-A -2010	147	147	198	198	137	137	188	188	174	174	137	134	160	160
10-2350	TOTO1-A -2010	159	147	198	196	137	137	188	188	174	174	128	128	157	157
10-2352	TOTO1-A -2010	163	147	198	198	137	137	188	188	182	174	131	128	157	157
10-2355	TOTO1-A -2010	147	147	198	198	139	139	194	188	182	174	131	128	157	157
10-2356	TOTO1-A -2010	147	147	198	198	137	137	188	188	186	174	128	128	163	157
10-2358	TOTO1-A -2010	147	147	198	196	137	137	188	188	174	174	128	128	160	157
10-2359	TOTO1-A -2010	147	147	198	196	137	137	190	188	174	174	128	128	160	157
10-2360	TOTO1-A -2010	163	147	198	198	137	137	188	188	174	174	128	128	160	157
10-2361	TOTO1-A -2010	147	147	196	196	137	137	188	188	182	174	128	128	157	157
10-2362	TOTO1-A -2010	149	147	198	198	137	137	188	188	174	174	128	128	160	154
10-2363	TOTO1-A -2010	147	147	198	196	137	137	188	188	194	174	128	128	160	157
10-2365	TOTO1-A -2010	167	147	198	196	137	137	188	188	182	174	128	128	160	157
10-2366	TOTO1-A -2010	147	147	198	198	137	137	188	186	194	194	128	128	160	160
10-2370	TOTO1-A -2010	147	147	200	198	137	137	188	188	182	178	134	134	157	157
10-2371	TOTO1-A -2010	147	147	196	196	143	137	188	186	174	174	140	128	160	157
10-2375	TOTO1-A -2010	147	147	198	198	137	137	188	188	174	174	140	128	163	157
10-2376	TOTO1-A -2010	147	147	198	198	137	137	188	186	174	174	140	128	160	157
10-2377	TOTO1-A -2010	147	147	196	196	137	137	188	188	174	174	134	134	157	157
10-2378	TOTO1-A -2010	161	149	198	198	137	137	188	188	174	174	128	128	157	157
10-2379	TOTO1-A -2010	147	147	198	198	137	137	188	188	174	174	137	134	160	157
10-2380	TOTO1-A -2010	147	147	196	196	137	137	188	188	174	174	128	128	160	160
10-2381	TOTO1-A -2010	147	147	198	198	137	137	0	0	174	174	134	134	0	0
10-2382	TOTO1-A -2010	147	147	198	198	137	137	188	186	174	174	134	128	160	157
10-2384	TOTO1-A -2010	147	147	198	198	137	137	188	188	174	174	140	134	160	157
10-2387	TOTO1-A -2010	147	147	198	198	137	137	190	188	174	174	128	128	160	157
10-2388	TOTO1-A -2010	149	149	196	196	137	137	188	188	174	174	128	128	157	157
10-2391	TOTO1-A -2010	163	147	200	196	143	137	188	188	174	174	134	134	160	157
10-2392	TOTO1-A -2010	147	147	208	198	137	137	190	188	194	174	134	134	157	157
10-2394	TOTO1-A -2010	147	147	198	198	137	137	188	188	182	174	134	128	160	157
10-2397	TOTO1-A -2010	147	147	198	198	137	137	188	188	174	174	134	128	160	157
10-2398	TOTO1-A -2010	149	147	198	198	137	137	188	186	0	0	134	134	160	160
10-2403	TOTO1-A -2010	147	147	208	198	137	137	188	188	0	0	128	128	0	0
10-2404	TOTO1-A -2010	163	147	198	198	143	137	188	188	174	174	128	128	157	157
10-2405	TOTO1-A -2010	147	147	198	198	137	137	188	188	186	174	134	128	157	157
10-2407	TOTO1-A -2010	175	147	202	198	137	137	188	188	174	174	128	128	160	157
10-2409	TOTO1-A -2010	175	147	198	198	137	137	188	188	174	174	134	128	0	0
10-2411	TOTO1-A -2010	147	147	198	198	137	137	0	0	190	174	134	128	157	157
10-2412	TOTO1-A -2010	147	147	198	198	137	137	188	188	186	174	128	128	157	157
10-2107	AN1-A -2010	147	147	196	196	137	137	192	190	174	174	134	134	157	157
10-2108	AN1-A -2010	147	147	196	196	143	137	192	190	190	190	134	128	160	157
10-2109	AN1-A -2010	147	147	210	196	0	0	0	0	174	174	128	128	157	157
10-2110	AN1-A -2010	159	147	198	198	137	137	188	188	174	174	128	128	160	157
10-2111	AN1-A -2010	147	147	196	196	137	137	188	188	174	174	134	128	160	160
10-2112	AN1-A -2010	147	147	198	198	137	137	188	188	222	174	134	128	160	157
10-2113	AN1-A -2010	0	0	198	198	137	137	190	188	174	174	134	134	160	157
10-2114	AN1-A -2010	157	147	196	196	143	137	188	188	186	174	134	134	157	157
10-2116	AN1-A -2010	147	147	198	198	143	137	188	188	190	174	134	128	163	163
10-2117	AN1-A -2010	147	147	198	198	137	137	188	186	174	174	134	128	160	157
10-2119	AN1-A -2010	147	147	198	198	143	137	0	0	174	174	134	128	160	157
10-2120	AN1-A -2010	159	147	196	196	137	137	188	188	190	182	134	128	160	160
10-2123	AN1-A -2010	147	147	196	196	143	137	190	188	174	174	134	128	157	157
10-2125	AN1-A -2010	147	147	198	198	137	137	188	188	174	174	134	134	160	160
10-2126	AN1-A -2010	147	147	196	196	137	137	190	188	182	174	134	128	160	160
10-2127	AN1-A -2010	147	147	198	198	137	137	190	188	182	174	134	134	160	157
10-2130	AN1-A -2010	147	147	196	196	141	137	190	188	182	174	134	134	160	160
10-2132	AN1-A -2010	147	147	198	198	137	137	188	188	190	174	134	128	160	157
10-2134	AN1-A -2010	147	147	196	196	143	137	190	188	174	174	134	128	160	157
10-2137	AN1-A -2010	155	147	198	198	137	137	188	188	190	186	134	134	160	157
10-2139	AN1-A -2010	147	147	196	196	137	137	188	188	174	174	134	134	160	157
10-2140	AN1-A -2010	147	147	196	196	137	137	188	188	174	174	134	128	160	157
10-2141	AN1-A -2010	147	147	198	198	139	139	188	188	174	174	134	134	160	157
10-2145	AN1-A -2010	147	147	198	198	137	137	190	188	174	174	134	128	157	157
10-2160	AN1-A -2010	147	147	198	198	137	137	188	188	182	174	134	134	160	160
10-2161	AN1-A -2010	147	147	196	196	137	137	190	190	174	174	128	128	160	157
10-2163	AN1-A -2010	0	0	196	196	137	137	190	190	174	174	134	128	157	157
10-2164	AN1-A -2010	147	147	198	198	137	137	188	188	174	174	131	128	157	157
10-2165	AN1-A -2010	147	147	196	196	137	137	190	188	190	174	128	128	160	160
10-2166	AN1-A -2010	147	147	198	196	137	137	196	188	182	174	134	128	160	157
10-2169	AN1-A -2010	159	147	198	198	137	137	188	188	174	174	134	134	160	157
10-2171	AN1-A -2010	147	147	198	198	137	137	188	188	174	174	134	134	157	157
10-2172	AN1-A -2010	147	147	196	196	137	137	188	188	174	174	134	134	160	160
10-2173	AN1-A -2010	147	147	198	198	137	137	188	188	190	190	134	134	163	157
10-2177	AN1-A -2010	147	147	196	196	137	137	188	188	174	174	128	128	160	160
10-2179	AN1-A -2010	155	147	198	196	137	137	190	188	190	174	134	134	157	157
10-2180	AN1-A -2010	147	147	198	196	137	137	188	188	174	174	128	128	160	157
10-2185	AN1-A -2010	147	147	196	196	143	137	188	188	174	174	134	134	160	157
10-2186	AN1-A -2010	147	147	198	196	137	137	190	188	182	174	128	128	160	157
10-2188	AN1-A -2010	147	147	196	196	137	137	188	188	174	174	134	134	160	160
10-2191	AN1-A -2010	147	147	198	196	137	137	190	190	190	174	131	128	163	160
10-2192	AN1-A -2010	183	147	198	196	137	137	190	188	194	174	134	134	160	157
10-2195	AN1-A -2010	147	147	198	198	137	137	188	188	174	174	134	134	160	157
10-2196	AN1-A -2010	147	147	196	196	143	137	188	188	182	174	134	134	160	160
10-2198	AN1-A -2010	147	147	198	198	137	137	190	190	174	174	134	128	157	157
10-2201	AN1-A -2010	147	147	196	196	137	137	188	188	174	174	134	128	157	157
10-2202	AN1-A -2010	147	147	198	198	143	137	188	188	182	174	134	128	160	160
10-2203	AN1-A -2010	155	147	198	196	137	137	190	188	174	174	134	134	157	157
10-2205	AN1-A -2010	147	147	198	196	143	143	186	188	174	174	134	128	160	157
10-2206	AN1-A -2010	147	147	196	196	137	137	188	188	174	174	0	0	157	157
10-2209	AN1-A -2010	157	147	196	196	137	137	190	188	174	174	128	128	157	157
10-2211	AN1-A -2010	147	147	198	196	143	137	188	186	174	174	134	128	163	160
10-2212	AN1-A -2010	147	147	196	196	137	137	188	188	174	174	134	128	160	160
10-2213	AN1-A -2010	159	147	198	198	137	137	190	190	190	174	134	134	157	157
10-2215	AN1-A -2010	147	147	196	196	137	137	188	188	190	174	134	128	160	157
10-2216	AN1-A -2010	147	147	196	196	137	137	190	186	182	174	128	128	157	157
10-2217	AN1-A -2010	147	147	196	196	137	137	190	188	190	174	134	134	160	157
10-2219	AN1-A -2010	147	147	196	196	137	137	190	190	174	174	134	128	163	160
10-2221	AN1-A -2010	147	147	196	196	137	137	190	188	174	174	128	128	157	157
10-2222	AN1-A -2010	147	147	196	194	137	137	188	188	182	174	128	128	160	157
10-2223	AN1-A -2010	147	147	198	198	137	137	188	188	190	182	134	128	157	157
10-2224	AN1-A -2010	147	147	196	196	143	137	190	188	174	174	134	128	157	157
10-2225	AN1-A -2010	147	147	196	196	137	137	190	188	174	174	134	134	160	157
10-2228	AN1-A -2010	147	147	196	196	137	137	188	188	190	174	134	134	157	157
10-2230	AN1-A -2010	147	147	196	196	137	137	188	188	174	174	134	134	163	160
05-0771	TR-A-2005	147	147	198	196	137	137	190	188	174	174	137	134	157	157
05-0772	TR-A-2005	147	147	198	196	137	137	0	0	174	174	137	134	157	157
05-0773	TR-A-2005	147	147	198	196	137	137	0	0	174	174	137	134	163	157
05-0774	TR-A-2005	147	147	196	196	137	137	190	186	0	0	134	131	0	0
05-0775	TR-A-2005	147	147	196	194	137	137	190	188	182	174	134	134	160	157
05-0776	TR-A-2005	147	147	198	196	137	137	190	188	174	174	0	0	0	0
05-0777	TR-A-2005	147	147	196	196	137	137	190	188	174	174	134	134	157	157
05-0778	TR-A-2005	147	147	198	196	137	137	190	186	174	174	134	131	157	157
05-0779	TR-A-2005	159	147	196	196	137	137	188	188	174	174	134	134	163	157
05-0780	TR-A-2005	159	147	198	196	137	137	190	186	182	174	0	0	157	157
05-0781	TR-A-2005	147	147	196	196	137	137	190	188	182	174	134	134	157	157
05-0782	TR-A-2005	147	147	198	196	137	137	190	186	186	174	0	0	157	157
05-0783	TR-A-2005	147	147	196	196	137	137	186	186	182	174	0	0	0	0
05-0784	TR-A-2005	147	147	198	198	137	137	188	188	182	174	134	134	157	157
05-0785	TR-A-2005	147	147	196	196	137	137	190	186	182	174	134	134	157	157
05-0786	TR-A-2005	147	147	198	196	137	137	188	188	0	0	0	0	0	0
05-0787	TR-A-2005	147	147	198	198	137	137	190	186	174	174	134	131	157	157
05-0788	TR-A-2005	147	147	198	196	137	137	190	188	174	174	137	134	160	157
05-0789	TR-A-2005	147	147	196	196	137	135	186	186	182	174	131	131	157	157
05-0790	TR-A-2005	147	147	198	198	137	137	192	188	174	174	128	128	0	0
05-3280	TR-A-2005	147	147	198	196	137	137	190	186	174	174	134	134	163	157
05-3281	TR-A-2005	147	147	198	196	137	137	190	186	174	174	134	134	157	157
05-3282	TR-A-2005	147	147	198	196	137	137	0	0	186	174	0	0	157	157
05-3283	TR-A-2005	147	147	198	198	137	137	190	188	182	174	134	134	157	157
05-3284	TR-A-2005	159	147	196	196	137	137	190	186	182	174	137	134	157	157
05-3285	TR-A-2005	147	147	196	196	137	137	188	188	174	174	137	134	163	157
05-3286	TR-A-2005	147	147	196	196	137	137	188	188	0	0	0	0	0	0
05-3287	TR-A-2005	147	147	198	198	137	137	188	186	186	174	137	134	163	157
05-3296	TR-A-2005	147	147	196	196	137	137	188	188	182	174	128	128	163	157
05-3297	TR-A-2005	147	147	198	196	137	137	190	186	182	174	131	131	157	157
05-3301	TR-A-2005	159	147	198	196	137	137	190	186	174	174	143	134	157	157
05-3304	TR-A-2005	147	147	196	196	137	137	188	186	182	174	134	134	157	157
05-3305	TR-A-2005	147	147	198	198	137	137	190	190	174	174	134	134	163	157
05-3306	TR-A-2005	147	147	198	198	137	137	188	186	182	174	143	134	0	0
05-3307	TR-A-2005	147	147	198	198	137	137	0	0	182	174	137	134	157	157
05-3308	TR-A-2005	147	147	198	198	137	137	0	0	186	174	134	134	157	157
05-3309	TR-A-2005	161	147	198	198	137	137	188	186	174	174	140	134	157	157
05-3310	TR-A-2005	147	147	198	196	137	137	188	188	0	0	143	134	157	157
05-3311	TR-A-2005	147	147	198	196	137	137	188	186	0	0	140	134	163	157
05-3312	TR-A-2005	161	147	196	196	137	137	190	186	182	174	137	134	157	157
05-3313	TR-A-2005	161	147	198	196	137	137	188	188	174	174	143	134	157	157
05-3314	TR-A-2005	165	147	198	198	137	137	188	186	174	174	131	131	157	157
05-3315	TR-A-2005	163	147	198	198	137	137	188	186	182	174	143	134	157	157
05-3316	TR-A-2005	147	147	198	198	137	137	190	188	186	174	134	131	157	157
05-3317	TR-A-2005	147	147	196	196	137	137	190	188	182	174	140	137	163	157
05-3318	TR-A-2005	147	147	196	196	137	137	190	186	0	0	134	125	163	157
05-3319	TR-A-2005	147	147	198	198	137	137	0	0	0	0	143	134	157	157
05-3320	TR-A-2005	0	0	198	194	137	137	0	0	182	174	134	134	157	157
05-3321	TR-A-2005	159	147	196	196	137	137	190	190	174	174	0	0	157	157
05-3322	TR-A-2005	161	147	196	194	137	137	190	188	186	174	137	125	160	157
05-3323	TR-A-2005	147	147	198	198	137	137	188	188	174	174	125	125	163	157
05-3324	TR-A-2005	147	147	198	196	137	137	190	186	182	174	134	131	157	157
05-3325	TR-A-2005	147	147	196	194	137	137	190	190	174	174	134	134	157	157
05-3326	TR-A-2005	147	147	198	194	137	137	188	188	174	174	134	125	163	157
05-3327	TR-A-2005	147	147	0	0	137	137	0	0	174	174	137	134	157	157
05-3328	TR-A-2005	147	147	198	194	137	137	188	188	186	174	143	125	157	157
05-3329	TR-A-2005	147	147	196	196	137	137	190	186	186	186	137	131	157	157
05-3330	TR-A-2005	147	147	198	194	137	137	190	188	186	174	131	125	0	0
00-0001	HC-A-2000	161	147	196	196	147	137	0	0	174	174	131	128	160	160
00-0002	HC-A-2000	149	149	196	196	139	137	0	0	174	174	131	128	160	160
00-0003	HC-A-2000	159	147	200	200	139	137	186	186	174	174	131	131	160	160
00-0004	HC-A-2000	149	149	196	196	147	137	188	188	174	174	134	131	160	157
00-0005	HC-A-2000	149	147	196	196	155	147	188	186	174	174	131	128	160	157
00-0006	HC-A-2000	149	149	200	200	147	147	186	186	186	174	128	128	160	157
00-0007	HC-A-2000	149	147	196	196	137	137	186	186	174	174	134	128	160	160
00-0008	HC-A-2000	149	147	196	196	143	143	198	188	174	174	131	131	160	160
00-0009	HC-A-2000	187	149	200	200	147	137	188	188	174	174	131	131	160	160
00-0010	HC-A-2000	187	149	200	200	137	137	0	0	174	174	131	131	160	160
00-0011	HC-A-2000	149	147	196	196	143	137	188	188	190	174	128	128	160	160
00-0012	HC-A-2000	185	149	196	196	137	137	0	0	174	174	131	131	160	160
00-0013	HC-A-2000	171	147	196	196	137	137	0	0	174	174	131	131	160	160
00-0014	HC-A-2000	187	147	196	196	167	137	186	186	174	174	134	131	163	160
00-0015	HC-A-2000	161	161	198	196	147	147	188	188	174	174	131	128	160	160
00-0016	HC-A-2000	157	149	196	196	147	143	198	188	174	174	134	128	160	160
00-0017	HC-A-2000	161	149	196	196	137	137	186	186	174	174	0	0	160	160
00-0018	HC-A-2000	149	149	196	196	137	137	186	186	194	174	131	128	160	160
00-0020	HC-A-2000	161	161	196	196	143	139	0	0	174	174	128	128	163	160
00-0022	HC-A-2000	161	149	196	196	155	137	0	0	0	0	0	0	0	0
00-0024	HC-A-2000	149	149	196	196	147	137	0	0	174	174	134	131	160	157
00-0026	HC-A-2000	157	149	210	210	137	137	0	0	174	174	134	131	157	157
00-0027	HC-A-2000	149	149	198	196	143	137	0	0	174	174	0	0	0	0
00-0028	HC-A-2000	149	149	196	196	173	147	0	0	174	174	0	0	160	160
00-0029	HC-A-2000	149	149	196	196	147	137	198	198	174	174	128	128	160	160
00-0030	HC-A-2000	147	147	200	200	147	137	0	0	182	174	131	131	160	160
00-0032	HC-A-2000	163	149	196	196	155	147	0	0	174	174	131	131	160	160
00-0034	HC-A-2000	149	149	202	192	135	135	0	0	0	0	0	0	160	160
00-0035	HC-A-2000	149	149	196	196	137	137	0	0	0	0	131	128	160	160
00-0036	HC-A-2000	0	0	196	196	143	139	198	198	0	0	131	128	160	157
00-0037	HC-A-2000	161	161	196	196	147	139	0	0	0	0	128	128	160	160
00-0041	HC-A-2000	161	149	200	196	147	147	0	0	174	174	131	131	160	160
00-0043	HC-A-2000	149	149	198	196	147	137	0	0	174	174	134	128	160	157
00-0044	HC-A-2000	157	149	200	198	147	137	188	188	174	174	134	128	160	160
00-0045	HC-A-2000	147	147	200	198	139	139	0	0	174	174	134	131	160	160
00-0046	HC-A-2000	161	149	196	196	143	139	188	188	194	174	131	128	160	157
00-0047	HC-A-2000	161	149	196	196	137	137	0	0	174	174	131	128	160	157
00-0048	HC-A-2000	159	149	196	196	143	137	0	0	174	174	128	128	160	160
00-0049	HC-A-2000	0	0	198	196	147	137	0	0	174	174	131	128	163	157
00-0092	HC-A-2000	149	149	0	0	143	143	0	0	174	174	140	128	160	160
00-0094	HC-A-2000	161	149	200	200	147	137	186	186	174	174	0	0	160	160
00-0095	HC-A-2000	149	149	0	0	139	137	0	0	190	174	128	128	163	160
00-0096	HC-A-2000	149	147	0	0	135	135	0	0	174	174	131	131	160	160
98-607	PR-A	247	195	206	206	139	135	190	190	174	174	0	0	160	160
98-609	PR-A	191	161	204	200	153	139	0	0	174	174	128	128	160	160
98-610	PR-A	201	159	206	200	137	137	186	186	170	170	0	0	160	160
98-614	PR-A	243	161	206	204	165	151	0	0	174	174	128	128	160	160
98-617	PR-A	239	219	208	202	161	137	0	0	174	174	128	128	160	160
98-623	PR-A	161	159	208	208	147	135	0	0	174	174	128	128	160	160
98-624	PR-A	215	149	206	208	135	135	0	0	266	174	128	128	160	160
98-626	PR-A	191	161	210	200	153	151	0	0	174	174	128	128	160	160
98-627	PR-A	231	187	206	202	155	143	194	194	174	174	128	128	160	160
98-629	PR-A	191	191	206	206	151	147	186	186	0	174	128	128	160	160
98-630	PR-A	239	157	206	202	135	135	186	186	286	174	128	128	160	160
98-632	PR-A	229	199	206	206	157	147	194	186	174	174	128	128	160	160
98-906	PR-A	225	161	206	202	135	135	186	186	282	250	128	128	160	160
98-908	PR-A	219	219	210	202	147	137	0	0	174	174	128	128	160	160
98-909	PR-A	201	177	206	206	139	139	0	0	174	174	128	128	160	160
98-910	PR-A	197	155	206	202	193	139	194	186	290	174	128	128	160	160
98-911	PR-A	209	187	210	202	145	139	186	186	174	174	128	128	160	160
98-913	PR-A	197	161	206	206	139	137	186	186	174	174	128	128	160	160
98-916	PR-A	247	199	206	204	137	137	0	0	174	174	131	128	160	160
98-917	PR-A	215	179	212	206	153	137	194	186	174	174	128	128	160	154
98-919	PR-A	237	177	208	208	181	143	186	186	174	174	128	128	160	160
98-921	PR-A	211	161	206	202	147	139	0	0	174	174	128	128	160	160
98-922	PR-A	237	161	206	204	139	137	0	0	174	174	128	128	160	160
98-923	PR-A	177	163	210	210	163	137	0	0	0	174	128	128	160	160
98-927	PR-A	203	177	206	202	137	135	194	194	174	174	128	128	160	160
98-928	PR-A	157	151	210	210	135	135	0	0	174	174	128	128	160	160
99-1341	PR-A	203	181	204	200	137	137	186	186	174	174	128	128	160	160
99-1343	PR-A	161	159	210	206	155	135	190	186	174	174	128	128	160	160
99-1344	PR-A	189	159	208	200	179	137	186	186	174	174	128	128	160	160
99-1345	PR-A	251	225	218	198	147	135	0	0	174	174	128	128	160	154
99-1347	PR-A	163	161	206	206	153	135	186	186	174	174	128	128	160	160
99-1348	PR-A	177	151	206	206	137	137	186	186	296	174	128	128	160	160
99-1349	PR-A	159	155	208	206	147	137	186	186	182	174	128	128	160	160
99-1350	PR-A	207	155	206	206	137	135	190	190	174	174	0	0	160	160
99-1351	PR-A	221	221	210	210	147	135	186	186	174	174	128	128	160	160
99-1352	PR-A	265	157	206	202	135	135	186	186	174	174	128	128	160	160
99-1353	PR-A	235	155	206	206	149	137	0	0	174	174	128	128	160	160
99-1355	PR-A	177	159	206	204	149	137	0	0	174	174	128	128	160	160
99-1356	PR-A	245	161	206	206	139	137	190	190	174	174	128	128	160	160
99-1357	PR-A	161	159	206	204	153	137	0	0	174	174	128	128	160	160
99-1358	PR-A	203	181	206	204	173	161	0	0	174	174	128	128	160	160
99-1359	PR-A	223	161	206	202	139	137	190	190	174	174	128	128	160	160
99-1360	PR-A	227	215	210	210	181	157	198	188	282	174	128	128	160	160
99-1361	PR-A	177	157	206	204	179	137	186	186	174	174	128	128	160	160
99-1363	PR-A	177	157	206	204	177	137	186	186	174	174	128	128	160	160
99-1364	PR-A	225	151	210	206	147	137	198	188	278	174	128	128	160	160
99-1365	PR-A	225	161	200	200	157	137	186	186	282	174	128	128	166	160
99-1366	PR-A	253	159	206	206	187	137	190	190	0	0	128	128	160	160
99-1369	PR-A	249	231	210	202	179	137	186	186	282	282	128	128	166	160
99-1370	PR-A	177	177	212	206	179	155	198	188	282	174	128	128	160	160
99-1371	PR-A	207	207	206	202	161	141	0	0	174	174	131	128	160	160
99-1372	PR-A	177	155	210	206	135	135	198	188	278	174	128	128	160	160
99-1373	PR-A	179	157	206	206	137	135	0	0	278	174	131	128	160	160
99-1375	PR-A	0	0	210	206	149	149	190	186	174	174	128	128	160	160
99-1380	PR-A	181	155	206	206	0	0	186	186	174	174	128	128	160	160
99-1381	PR-A	179	161	212	206	153	137	188	188	174	174	128	128	160	160
99-1384	PR-A	193	161	204	200	141	135	0	0	174	174	128	128	160	160
99-1385	PR-A	179	159	210	206	151	137	186	186	174	174	128	128	160	160
99-1392	PR-A	149	149	210	210	137	137	198	188	174	174	128	128	160	160
99-1393	PR-A	203	203	210	206	181	137	186	186	174	174	128	128	160	160
99-1397	PR-A	161	155	202	202	151	135	0	0	0	0	128	128	160	160
99-1398	PR-A	177	177	208	208	181	137	188	188	274	174	128	128	160	160
99-1399	PR-A	179	151	210	206	179	135	0	0	0	0	128	128	160	160
99-1400	PR-A	257	257	206	200	135	135	0	0	174	174	128	128	160	160
99-1401	PR-A	161	161	208	208	155	137	198	188	294	174	131	128	160	160
99-1402	PR-A	185	159	204	202	179	135	198	188	174	174	128	128	166	160
99-1403	PR-A	155	151	204	204	181	137	188	188	0	0	128	128	160	160
99-1407	PR-A	177	159	206	206	193	149	186	186	0	0	128	128	160	160
99-1408	PR-A	231	157	208	208	165	137	186	186	0	0	128	128	160	160
99-1409	PR-A	177	177	208	202	173	135	0	0	0	0	128	128	160	160
99-1410	PR-A	277	265	204	204	181	137	198	188	0	0	128	128	160	160
